# Supplementary material for: Genome-wide analysis of MpBHLH12, a IIIf basic helix-loop-helix transcription factor of Marchantia polymorpha
Source: J Plant Res. 2019 Mar 6;132(2):197–209. doi: 10.1007/s10265-019-01095-w (PMC7196945; doi:10.1007/s10265-019-01095-w)
Supplement: Supplementary file 2 — Supplementary material 2 (XLSX 2282 KB) [file 10265_2019_1095_MOESM2_ESM.xlsx]

## Sheet: TableS2
Genome-wide analysis of MpBHLH12, a IIIf basic helix-loop-helix transcription factor of Marchantia polymorpha
Haruka Arai, Kazuya Yanagiura, Yuko Toyama, Kengo Morohashi
Corresponding author: Kengo Morohashi
E-mail: morohashi.1@rs.noda.tus.ac.jp
Table S2. RNA-Seq analysis of MpBHLH12ox lines
Mappoly_ID	line2_value_1+1	line2_value_2+1	MpBHLH12ox#2_log2(fold_change)	MpBHLH12ox#2_FDR	MpBHLH12ox#3_log2(fold_change)	MpBHLH12ox#3_FDR	JGI annot
Mapoly0001s0001	1.41326	3.10377	1.135	0.633412	-0.0083416	1	[GO:0006397] mRNA processing; [PF01348] Type II intron maturase
Mapoly0001s0002	1.10768	1.17803	0.0888277	1	-0.0214213	1	[PF00628] PHD-finger; [GO:0005515] protein binding
Mapoly0001s0003	1	1	0	1	0.0161174	1	0
Mapoly0001s0004	3.32598	3.71635	0.160107	0.862907	0.148424	0.918842	[PTHR12459:SF1] gb def: k02g10.3.p [caenorhabditis elegans]; [PTHR12459] UNCHARACTERIZED
Mapoly0001s0005	1	1	0	1	0	1	[PTHR23272] BED FINGER-RELATED
Mapoly0001s0006	1	1	0	1	0	1	[PTHR23272] BED FINGER-RELATED
Mapoly0001s0007	1.48428	1.4768	-0.007282	0.993522	0.00773145	0.997683	[PTHR31238] FAMILY NOT NAMED; [GO:0045735] nutrient reservoir activity; [PF00190] Cupin
Mapoly0001s0008	1.81618	1.81807	0.00149976	0.998099	-0.053243	0.96924	0
Mapoly0001s0009	59.7345	62.5497	0.0664386	0.923427	0.0462285	0.977286	[PTHR10540:SF7] 26S PROTEASOME NON-ATPASE REGULATORY SUBUNIT 7; [GO:0005515] protein binding; [PF13012] Maintenance of mitochondrial structure and function; [PTHR10540] EUKARYOTIC TRANSLATION INITIATION FACTOR 3 SUBUNIT F-RELATED; [PF01398] JAB1/Mov34/MPN/PAD-1 ubiquitin protease; [KOG1556] 26S proteasome regulatory complex, subunit RPN8/PSMD7; [K03038] 26S proteasome regulatory subunit N8
Mapoly0001s0010	16.1045	14.8848	-0.113624	0.851126	-0.0250184	0.989096	[PTHR22926] PHOSPHO-N-ACETYLMURAMOYL-PENTAPEPTIDE-TRANSFERASE; [PF10555] Phospho-N-acetylmuramoyl-pentapeptide-transferase signature 1; [GO:0016021] integral to membrane; [PF00953] Glycosyl transferase family 4; [GO:0008963] phospho-N-acetylmuramoyl-pentapeptide-transferase activity
Mapoly0001s0011	24.6486	30.9028	0.326232	0.283842	0.334082	0.308444	[K02219] cyclin-dependent kinase regulatory subunit CKS1; [KOG3484] Cyclin-dependent protein kinase CDC28, regulatory subunit CKS1, and related proteins; [PF01111] Cyclin-dependent kinase regulatory subunit; [GO:0016538] cyclin-dependent protein serine/threonine kinase regulator activity; [GO:0007049] cell cycle; [PTHR23415] CYCLIN-DEPENDENT KINASES REGULATORY SUBUNIT/60S RIBOSOME SUBUNIT BIOGENE…
Mapoly0001s0012	8.24458	8.31485	0.0122442	0.989724	-0.0270927	0.986517	[PF10266] Hereditary spastic paraplegia protein strumpellin; [GO:0071203] WASH complex; [PTHR15691:SF6] PROTEIN KIAA0196; [KOG3666] Uncharacterized conserved protein; [PTHR15691] PROTEIN KIAA0196
Mapoly0001s0013	76.7279	62.3743	-0.2988	0.770084	-0.274273	0.867371	0
Mapoly0001s0014	764.461	912.501	0.255383	0.567901	0.275118	0.543784	[GO:0005840] ribosome; [GO:0003723] RNA binding; [KOG3181] 40S ribosomal protein S3; [PF07650] KH domain; [PF00189] Ribosomal protein S3, C-terminal domain; [GO:0006412] translation; [K02985] small subunit ribosomal protein S3e; [GO:0003735] structural constituent of ribosome; [PTHR11760] 30S/40S RIBOSOMAL PROTEIN S3
Mapoly0001s0015	8.83768	8.49532	-0.0569994	0.946521	-0.0712225	0.965531	[PTHR13555] C2H2 ZINC FINGER CGI-62-RELATED
Mapoly0001s0016	1.07907	1	-0.109792	1	-0.109724	1	0
Mapoly0001s0017	7.87754	8.76894	0.154657	0.741521	0.134502	0.853437	[PTHR11618:SF4] TRANSCRIPTION FACTOR IIIB; [GO:0006355] regulation of transcription, DNA-dependent; [PF00382] Transcription factor TFIIB repeat; [GO:0006352] DNA-dependent transcription, initiation; [PTHR11618] TRANSCRIPTION INITIATION FACTOR IIB-RELATED; [GO:0000126] transcription factor TFIIIB complex; [PF07741] Brf1-like TBP-binding domain; [GO:0008270] zinc ion binding; [GO:0017025] TBP-class…
Mapoly0001s0018	104.567	107.313	0.0373972	0.964389	0.0889103	0.922949	[GO:0004175] endopeptidase activity; [K02728] 20S proteasome subunit alpha 3 [EC:3.4.25.1]; [GO:0019773] proteasome core complex, alpha-subunit complex; [GO:0004298] threonine-type endopeptidase activity; [GO:0051603] proteolysis involved in cellular protein catabolic process; [PF10584] Proteasome subunit A N-terminal signature; [GO:0005839] proteasome core complex; [KOG0178] 20S proteasome, regu…
Mapoly0001s0019	19.4199	18.3046	-0.0853295	0.905847	-0.055958	0.973167	0
Mapoly0001s0020	45.5653	43.2653	-0.0747252	0.91069	0.0110167	0.996525	[PF13837] Myb/SANT-like DNA-binding domain
Mapoly0001s0021	14.3367	14.5339	0.0197089	0.985664	0.0849038	0.932392	[GO:0006355] regulation of transcription, DNA-dependent; [PTHR13301] X-BOX TRANSCRIPTION FACTOR-RELATED; [PF00170] bZIP transcription factor; [GO:0043565] sequence-specific DNA binding; [GO:0003700] sequence-specific DNA binding transcription factor activity
Mapoly0001s0022	18.2485	16.901	-0.110669	0.850437	0.0236739	0.989436	[GO:0016020] membrane; [GO:0055085] transmembrane transport; [PTHR30566] YNAI-RELATED MECHANOSENSITIVE ION CHANNEL; [PF00924] Mechanosensitive ion channel
Mapoly0001s0023	34.812	38.4921	0.144978	0.763062	0.133684	0.846724	[PTHR11802:SF8] SERINE CARBOXYPEPTIDASE II (CARBOXYPEPTIDASE D) (PLANTS); [PF00450] Serine carboxypeptidase; [3.4.16.5] Carboxypeptidase C.; [K13289] cathepsin A (carboxypeptidase C) [EC:3.4.16.5]; [PTHR11802] SERINE PROTEASE FAMILY S10 SERINE CARBOXYPEPTIDASE; [KOG1282] Serine carboxypeptidases (lysosomal cathepsin A); [GO:0004185] serine-type carboxypeptidase activity; [GO:0006508] proteolysis
Mapoly0001s0024	27.4866	27.103	-0.0202759	0.985418	-0.0953677	0.910174	[GO:0005634] nucleus; [GO:0003677] DNA binding; [KOG2402] Paf1/RNA polymerase II complex, RTF1 component (involved in regulation of TATA box-binding protein); [GO:0006352] DNA-dependent transcription, initiation; [GO:0016570] histone modification; [PTHR13115:SF8] SUBFAMILY NOT NAMED; [PF03126] Plus-3 domain; [PTHR13115] UNCHARACTERIZED
Mapoly0001s0025	1955.03	1508.65	-0.373933	0.436779	-0.293145	0.639848	[GO:0016020] membrane; [PF00504] Chlorophyll A-B binding protein; [K08915] light-harvesting complex II chlorophyll a/b binding protein 4; [PTHR21649] CHLOROPHYLL A/B BINDING PROTEIN; [GO:0009765] photosynthesis, light harvesting
Mapoly0001s0026	50.2876	52.6263	0.0655813	0.949088	0.0992907	0.947669	0
Mapoly0001s0027	30.0433	25.6371	-0.22881	0.498897	-0.190518	0.68263	[PF01471] Putative peptidoglycan binding domain
Mapoly0001s0028	14.1584	15.3322	0.114906	0.855066	0.034258	0.984864	[KOG1659] Class 2 transcription repressor NC2, alpha subunit (DRAP1); [GO:0005622] intracellular; [GO:0043565] sequence-specific DNA binding; [PTHR10252:SF5] DR1-ASSOCIATED COREPRESSOR; [PF00808] Histone-like transcription factor (CBF/NF-Y) and archaeal histone; [PTHR10252] HISTONE-LIKE TRANSCRIPTION FACTOR CCAAT-RELATED
Mapoly0001s0029	17.0113	18.3655	0.110505	0.863233	0.190022	0.743102	[PF01979] Amidohydrolase family; [3.5.2.3] Dihydroorotase.; [PTHR11647] AMINOHYDROLASE; [K01465] dihydroorotase [EC:3.5.2.3]; [GO:0016787] hydrolase activity; [KOG2902] Dihydroorotase
Mapoly0001s0030	50.5466	44.1681	-0.194609	0.611587	-0.172295	0.74094	[GO:0006694] steroid biosynthetic process; [GO:0016616] oxidoreductase activity, acting on the CH-OH group of donors, NAD or NADP as acceptor; [PF01073] 3-beta hydroxysteroid dehydrogenase/isomerase family; [GO:0055114] oxidation-reduction process; [PF02453] Reticulon; [GO:0003854] 3-beta-hydroxy-delta5-steroid dehydrogenase activity; [KOG1430] C-3 sterol dehydrogenase/3-beta-hydroxysteroid dehyd…
Mapoly0001s0031	13.7347	11.5129	-0.254574	0.427549	-0.248111	0.518998	[GO:0005524] ATP binding; [GO:0006468] protein phosphorylation; [KOG0594] Protein kinase PCTAIRE and related kinases; [PF00069] Protein kinase domain; [PTHR11584] SERINE/THREONINE PROTEIN KINASE; [GO:0004672] protein kinase activity
Mapoly0001s0032	1.57467	1.36065	-0.210747	0.425688	-0.284146	0.238091	[GO:0008168] methyltransferase activity; [PTHR10108] METHYLTRANSFERASE; [PF03141] Putative S-adenosyl-L-methionine-dependent methyltransferase
Mapoly0001s0033	69.7284	61.7478	-0.175359	0.680746	-0.102012	0.904622	[PTHR11227:SF25] SUBFAMILY NOT NAMED; [PTHR11227] WD-REPEAT PROTEIN INTERACTING WITH PHOSPHOINOSIDES (WIPI)-RELATED; [GO:0005515] protein binding; [PF00400] WD domain, G-beta repeat; [KOG2111] Uncharacterized conserved protein, contains WD40 repeats
Mapoly0001s0034	18.1053	18.7383	0.049578	0.978342	0.501925	0.412267	0
Mapoly0001s0035	2.86919	3.39095	0.241046	0.68787	-0.0882501	0.96108	0
Mapoly0001s0036	2.9114	2.95883	0.0233137	0.990436	0.0841607	0.977853	0
Mapoly0001s0037	8.06702	8.25281	0.0328496	0.977292	0.0619995	0.969562	[PTHR12864] RAN BINDING PROTEIN 9-RELATED; [KOG2659] LisH motif-containing protein; [PF10607] CTLH/CRA C-terminal to LisH motif domain
Mapoly0001s0038	52.0596	48.1525	-0.112554	0.846039	-0.118364	0.873032	[KOG1277] Endosomal membrane proteins, EMP70; [PTHR10766] TRANSMEMBRANE 9 SUPERFAMILY PROTEIN; [GO:0016021] integral to membrane; [PF02990] Endomembrane protein 70
Mapoly0001s0039	11.9434	13.0999	0.133342	0.786776	0.0753921	0.946714	[PF03914] CBF/Mak21 family; [PTHR12048] CCAAT-BINDING FACTOR-RELATED; [KOG2038] CAATT-binding transcription factor/60S ribosomal subunit biogenesis protein
Mapoly0001s0040	16.9585	16.5827	-0.0323296	0.971612	-0.00598202	0.998293	[PTHR12466:SF8] SUBFAMILY NOT NAMED; [PF05179] RNA pol II accessory factor, Cdc73 family; [KOG3786] RNA polymerase II assessory factor Cdc73p; [PTHR12466] CDC73 DOMAIN PROTEIN
Mapoly0001s0041	24.2919	26.6051	0.131227	0.802776	-0.00279261	0.998894	[GO:0003677] DNA binding; [GO:0005524] ATP binding; [PF00271] Helicase conserved C-terminal domain; [GO:0005515] protein binding; [KOG0386] Chromatin remodeling complex SWI/SNF, component SWI2 and related ATPases (DNA/RNA helicase superfamily); [PF00439] Bromodomain; [PTHR10799] SWI/SNF-RELATED MATRIX-ASSOCIATED ACTIN-DEPENDENT REGULATOR OF CHROMATIN SUBFAMILY-RELATED; [PF00176] SNF2 family N-ter…
Mapoly0001s0042	29.3727	28.3749	-0.0498606	0.960308	0.00430508	0.998894	[PF12095] Protein of unknown function (DUF3571)
Mapoly0001s0043	159.469	111.97	-0.510164	0.0380899	-0.448624	0.0825591	0
Mapoly0001s0044	18.4721	17.6524	-0.0654835	0.922263	-0.196566	0.647774	[PTHR31110] FAMILY NOT NAMED
Mapoly0001s0045	33.6641	32.4753	-0.051868	0.948354	-0.0729192	0.946963	[GO:0072546] ER membrane protein complex; [PTHR21573:SF0] SUBFAMILY NOT NAMED; [PF13360] PQQ-like domain; [KOG2103] Uncharacterized conserved protein; [PF07774] Protein of unknown function (DUF1620); [PTHR21573] UNCHARACTERIZED
Mapoly0001s0046	105.762	112.177	0.0849555	0.893929	0.0603747	0.966595	[GO:0016020] membrane; [GO:0009055] electron carrier activity; [KOG3382] NADH:ubiquinone oxidoreductase, B17.2 subunit; [1.6.5.3] NADH:ubiquinone reductase (H(+)-translocating).; [PF05071] NADH ubiquinone oxidoreductase subunit NDUFA12; [1.6.99.3] NADH dehydrogenase.; [GO:0008137] NADH dehydrogenase (ubiquinone) activity; [K11352] NADH dehydrogenase (ubiquinone) 1 alpha subcomplex 12 [EC:1.6.5.3 …
Mapoly0001s0047	19.4142	11.8696	-0.709841	0.000933508	-0.415399	0.178027	[PTHR31970] FAMILY NOT NAMED; [PTHR31970:SF0] SUBFAMILY NOT NAMED
Mapoly0001s0048	100.272	54.5958	-0.877061	0.000933508	-1.08348	0.000992003	0
Mapoly0001s0049	3.85034	4.66677	0.277439	0.49479	0.0222647	0.992696	[PF12638] Staygreen protein; [PTHR31750] FAMILY NOT NAMED
Mapoly0001s0050	1.30818	1.30293	-0.00580146	1	0.0145986	1	[PTHR32133] FAMILY NOT NAMED; [GO:0005515] protein binding; [PF00646] F-box domain
Mapoly0001s0051	1.12733	1.10186	-0.0329612	1	-0.102022	1	[PTHR32133] FAMILY NOT NAMED; [GO:0005515] protein binding; [PF00646] F-box domain
Mapoly0001s0052	21.0512	24.0935	0.194742	0.6231	0.0655978	0.965213	[K12602] WD repeat-containing protein 61; [KOG0265] U5 snRNP-specific protein-like factor and related proteins; [GO:0005515] protein binding; [PF00400] WD domain, G-beta repeat; [PTHR22841] FAMILY NOT NAMED
Mapoly0001s0053	22.8822	21.6844	-0.0775682	0.925007	0.0749445	0.965922	0
Mapoly0001s0054	9.11455	8.86411	-0.0401956	0.979327	0.124035	0.932786	0
Mapoly0001s0055	10.4791	11.1358	0.0876918	0.891979	-0.10144	0.915195	[PF12854] PPR repeat; [PF01535] PPR repeat; [PTHR24015] FAMILY NOT NAMED; [PF13041] PPR repeat family
Mapoly0001s0056	2.50491	2.97943	0.250278	0.61625	0.0849784	0.961448	0
Mapoly0001s0057	31.1253	39.5931	0.347161	0.218341	0.445688	0.0968567	[GO:0015035] protein disulfide oxidoreductase activity; [PTHR13887] GLUTATHIONE S-TRANSFERASE KAPPA; [PF01323] DSBA-like thioredoxin domain
Mapoly0001s0058	28.2132	25.9961	-0.118075	0.835878	0.0190754	0.992159	[KOG0256] 1-aminocyclopropane-1-carboxylate synthase, and related proteins; [PF00155] Aminotransferase class I and II; [GO:0009058] biosynthetic process; [PTHR11751] SUBGROUP I AMINOTRANSFERASE RELATED; [GO:0030170] pyridoxal phosphate binding
Mapoly0001s0059	1.18853	1.13875	-0.0617262	1	-0.130149	1	0
Mapoly0001s0060	1.36076	1.74203	0.356353	0.655552	-0.105748	1	0
Mapoly0001s0061	5.23241	4.00503	-0.385663	0.145369	-0.166149	0.789915	[K09422] myb proto-oncogene protein, plant; [KOG0048] Transcription factor, Myb superfamily; [PTHR10641] MYB-LIKE DNA-BINDING PROTEIN MYB; [PF13921] Myb-like DNA-binding domain
Mapoly0001s0062	1	1	0	1	0	1	[KOG3385] V-SNARE; [K08506] syntaxin of plants SYP7; [GO:0005515] protein binding; [PTHR12380:SF19] SUBFAMILY NOT NAMED; [PTHR12380] SYNTAXIN; [PF05739] SNARE domain
Mapoly0001s0063	2.58732	2.57557	-0.00656675	0.995373	-0.150848	0.85919	[PTHR11635] CAMP-DEPENDENT PROTEIN KINASE REGULATORY CHAIN; [PF00027] Cyclic nucleotide-binding domain
Mapoly0001s0064	13.9402	13.2126	-0.0773369	0.916539	-0.0668541	0.966322	[GO:0006396] RNA processing; [GO:0003723] RNA binding; [GO:0008173] RNA methyltransferase activity; [PTHR12029] RNA METHYLTRANSFERASE; [KOG0838] RNA Methylase, SpoU family; [PF00588] SpoU rRNA Methylase family
Mapoly0001s0065	23.9692	21.7816	-0.138072	0.781201	-0.185084	0.706463	[GO:0019867] outer membrane; [PF07244] Surface antigen variable number repeat; [PF01103] Surface antigen; [PTHR12815] SORTING AND ASSEMBLY MACHINERY (SAM50) PROTEIN
Mapoly0001s0066	27.7893	25.5468	-0.121387	0.825783	-0.187095	0.693987	[PF04884] Vitamin B6 photo-protection and homoeostasis; [KOG4249] Uncharacterized conserved protein; [PTHR12770] FAMILY NOT NAMED
Mapoly0001s0067	1.24111	1.15391	-0.105099	1	0.0478304	1	0
Mapoly0001s0068	9.94174	7.52771	-0.401287	0.44575	-0.0983923	0.965922	0
Mapoly0001s0069	22.3053	22.831	0.0336075	0.988788	0.271587	0.875927	0
Mapoly0001s0070	13.1055	10.7056	-0.291812	0.505276	0.151495	0.876668	[PTHR10994] RETICULON; [PF02453] Reticulon; [KOG1792] Reticulon
Mapoly0001s0071	1.01625	1.06624	0.0692812	1	0.144324	1	[GO:0020037] heme binding; [PTHR24298] FAMILY NOT NAMED; [GO:0005506] iron ion binding; [GO:0055114] oxidation-reduction process; [GO:0016705] oxidoreductase activity, acting on paired donors, with incorporation or reduction of molecular oxygen; [PF00067] Cytochrome P450
Mapoly0001s0072	1.56667	1.47176	-0.0901589	0.904699	-0.163865	0.807645	0
Mapoly0001s0073	10.6887	8.98437	-0.250597	0.5516	-0.202905	0.755071	[PF13964] Kelch motif; [PTHR24412] FAMILY NOT NAMED; [PF01344] Kelch motif; [GO:0005515] protein binding
Mapoly0001s0074	11.9685	11.0903	-0.109944	0.864509	-0.100786	0.922332	[KOG1021] Acetylglucosaminyltransferase EXT1/exostosin 1; [PF03016] Exostosin family; [PTHR11062] EXOSTOSIN (HEPARAN SULFATE GLYCOSYLTRANSFERASE)-RELATED
Mapoly0001s0075	1	1	0	1	0	1	[PF14291] Domain of unknown function (DUF4371); [PTHR11697] GENERAL TRANSCRIPTION FACTOR 2-RELATED ZINC FINGER PROTEIN; [PTHR11697:SF74] HAT DIMERISATION DOMAIN-CONTAINING PROTEIN / TRANSPOSASE-RELATED
Mapoly0001s0076	5.62084	6.39044	0.18513	0.61598	-0.0565683	0.968544	[PF00225] Kinesin motor domain; [GO:0007018] microtubule-based movement; [GO:0005524] ATP binding; [PTHR24115] FAMILY NOT NAMED; [GO:0008017] microtubule binding; [KOG4280] Kinesin-like protein; [PF06548] Kinesin-related; [GO:0003777] microtubule motor activity; [GO:0005871] kinesin complex
Mapoly0001s0077	23.822	28.9316	0.280352	0.352443	0.230079	0.557013	[KOG1021] Acetylglucosaminyltransferase EXT1/exostosin 1; [PF03016] Exostosin family; [PTHR11062] EXOSTOSIN (HEPARAN SULFATE GLYCOSYLTRANSFERASE)-RELATED
Mapoly0001s0078	17.97	16.2992	-0.140789	0.773062	-0.206698	0.635568	[KOG1483] Zn2+ transporter ZNT1 and related Cd2+/Zn2+ transporters (cation diffusion facilitator superfamily); [GO:0055085] transmembrane transport; [PF01545] Cation efflux family; [GO:0006812] cation transport; [GO:0016021] integral to membrane; [GO:0008324] cation transmembrane transporter activity; [PTHR11562] CATION EFFLUX PROTEIN/ ZINC TRANSPORTER
Mapoly0001s0079	19.8012	26.588	0.425187	0.0978326	0.41699	0.132764	[GO:0008152] metabolic process; [PTHR24322] FAMILY NOT NAMED; [PF00106] short chain dehydrogenase; [KOG0725] Reductases with broad range of substrate specificities; [GO:0016491] oxidoreductase activity
Mapoly0001s0080	13.4115	12.3629	-0.117453	0.854603	-0.121586	0.889853	[PF00415] Regulator of chromosome condensation (RCC1) repeat; [PTHR22870] REGULATOR OF CHROMOSOME CONDENSATION; [PF13540] Regulator of chromosome condensation (RCC1) repeat; [PTHR22870:SF26] UVB-RESISTANCE PROTEIN UVR8-RELATED; [KOG1427] Uncharacterized conserved protein, contains RCC1 domain
Mapoly0001s0081	12.9759	12.9534	-0.00250378	0.998066	-0.0576851	0.970109	[PTHR13621] FAMILY NOT NAMED; [PF10253] Mitotic checkpoint regulator, MAD2B-interacting; [KOG3903] Mitotic checkpoint protein PRCC
Mapoly0001s0082	5.93399	7.11079	0.261007	0.364557	0.449441	0.0537139	[KOG0756] Mitochondrial tricarboxylate/dicarboxylate carrier proteins; [PTHR24089] FAMILY NOT NAMED; [PF00153] Mitochondrial carrier protein
Mapoly0001s0083	5.33545	6.2064	0.218147	0.627695	-0.0511207	0.979315	[PF08573] DNA repair protein endonuclease SAE2/CtIP C-terminus; [PTHR15107] RETINOBLASTOMA BINDING PROTEIN 8
Mapoly0001s0084	14.3058	14.4247	0.0119411	0.990972	-0.0970173	0.919278	[PF13424] Tetratricopeptide repeat; [PF13374] Tetratricopeptide repeat; [KOG1840] Kinesin light chain; [PTHR19959] KINESIN LIGHT CHAIN
Mapoly0001s0085	15.8908	18.367	0.208924	0.569261	0.0901387	0.922436	[PTHR19852] FAMILY NOT NAMED; [GO:0005515] protein binding; [KOG0282] mRNA splicing factor; [K12816] pre-mRNA-processing factor 17; [PF00400] WD domain, G-beta repeat
Mapoly0001s0086	1	1	0	1	0	1	0
Mapoly0001s0087	1.04865	1.07744	0.0390824	1	-0.00352152	1	0
Mapoly0001s0088	1	1	0	1	0	1	0
Mapoly0001s0089	15.7883	13.1142	-0.267726	0.373581	-0.231097	0.553129	0
Mapoly0001s0090	133.881	131.128	-0.0299755	0.972607	-0.024804	0.98914	[K11353] NADH dehydrogenase (ubiquinone) 1 alpha subcomplex 13 [EC:1.6.5.3 1.6.99.3]; [PF06212] GRIM-19 protein; [KOG3300] NADH:ubiquinone oxidoreductase, B16.6 subunit/cell death-regulatory protein; [1.6.5.3] NADH:ubiquinone reductase (H(+)-translocating).; [PTHR12966] NADH DEHYDROGENASE [UBIQUINONE] 1 ALPHA SUBCOMPLEX SUBUNIT 13; [PTHR12966:SF0] NADH DEHYDROGENASE [UBIQUINONE] 1 ALPHA SUBCOMPLE…
Mapoly0001s0091	7.71502	9.18196	0.251132	0.706619	0.164633	0.898764	[PF11595] Protein of unknown function (DUF3245)
Mapoly0001s0092	10.9729	11.4454	0.0608178	0.950851	-0.0614907	0.975302	[PF06695] Putative small multi-drug export protein
Mapoly0001s0093	28.8345	28.8163	-0.0009109	0.998149	0.0300616	0.984864	[PF05684] Protein of unknown function (DUF819)
Mapoly0001s0094	23.2723	38.6834	0.733101	0.000933508	0.750002	0.000992003	[KOG2551] Phospholipase/carboxyhydrolase; [PF03959] Serine hydrolase (FSH1); [PTHR22778] OVARIAN CANCER GENE-2 PROTEIN-RELATED; [PTHR22778:SF0] SUBFAMILY NOT NAMED
Mapoly0001s0095	11.2786	10.4154	-0.114875	0.87879	-0.0324505	0.987447	0
Mapoly0001s0096	6.6222	9.69492	0.549918	0.0815086	0.664237	0.0420966	[3.1.1.11] Pectinesterase.; [GO:0030599] pectinesterase activity; [PF01095] Pectinesterase; [GO:0005618] cell wall; [GO:0042545] cell wall modification; [K01051] pectinesterase [EC:3.1.1.11]; [PTHR31321] FAMILY NOT NAMED
Mapoly0001s0097	1.1895	1.22543	0.04294	1	-0.104706	1	0
Mapoly0001s0098	14.5483	10.4945	-0.471219	0.0613261	-0.481593	0.072708	[PF00139] Legume lectin domain; [GO:0030246] carbohydrate binding; [PTHR32401] FAMILY NOT NAMED
Mapoly0001s0099	71.9828	82.4254	0.195437	0.626635	0.127542	0.858148	[GO:0050660] flavin adenine dinucleotide binding; [1.6.5.4] Monodehydroascorbate reductase (NADH).; [PTHR22912] DISULFIDE OXIDOREDUCTASE; [GO:0055114] oxidation-reduction process; [KOG1336] Monodehydroascorbate/ferredoxin reductase; [PF07992] Pyridine nucleotide-disulphide oxidoreductase; [K08232] monodehydroascorbate reductase (NADH) [EC:1.6.5.4]; [PF00070] Pyridine nucleotide-disulphide oxidore…
Mapoly0001s0100	33.9687	36.7753	0.114531	0.840898	0.220041	0.603149	[PTHR31052] FAMILY NOT NAMED; [GO:0010215] cellulose microfibril organization; [PF04833] COBRA-like protein; [GO:0031225] anchored to membrane; [GO:0016049] cell growth
Mapoly0001s0101	42.5372	26.1165	-0.703764	0.000933508	-0.637252	0.00607021	0
Mapoly0001s0102	8.95154	5.94375	-0.590762	0.330954	-0.464125	0.570936	0
Mapoly0001s0103	84.6812	60.8029	-0.477902	0.0470827	-0.447043	0.0862414	[GO:0009055] electron carrier activity; [GO:0015035] protein disulfide oxidoreductase activity; [KOG0911] Glutaredoxin-related protein; [GO:0045454] cell redox homeostasis; [PTHR10293] GLUTAREDOXIN-RELATED PROTEIN; [PF00462] Glutaredoxin; [PTHR10293:SF16] GLUTAREDOXIN-RELATED PROTEIN
Mapoly0001s0104	142.915	161.87	0.179678	0.689494	0.0451413	0.978843	[GO:0008152] metabolic process; [PTHR11670] ACONITASE; [4.2.1.35] (R)-2-methylmalate dehydratase.; [PF00694] Aconitase C-terminal domain; [4.2.1.33] 3-isopropylmalate dehydratase.; [K01704] 3-isopropylmalate/(R)-2-methylmalate dehydratase small subunit [EC:4.2.1.33 4.2.1.35]
Mapoly0001s0105	3.02518	3.59722	0.249861	0.500416	0.128069	0.885074	[K02541] minichromosome maintenance protein 3; [KOG0479] DNA replication licensing factor, MCM3 component; [GO:0003677] DNA binding; [GO:0005524] ATP binding; [GO:0006260] DNA replication; [PTHR11630:SF46] DNA REPLICATION LICENSING FACTOR MCM3; [PF00493] MCM2/3/5 family; [PTHR11630] DNA REPLICATION LICENSING FACTOR; [PF14551] MCM N-terminal domain
Mapoly0001s0106	10.9124	11.9155	0.126864	0.795661	0.421332	0.0925923	[GO:0005622] intracellular; [GO:0003779] actin binding; [K05765] cofilin; [PF00241] Cofilin/tropomyosin-type actin-binding protein; [GO:0015629] actin cytoskeleton; [PTHR11913] COFILIN-RELATED; [GO:0030042] actin filament depolymerization; [KOG1735] Actin depolymerizing factor
Mapoly0001s0107	7.01271	11.0297	0.65335	0.0222244	0.638489	0.0375395	[PTHR31852] FAMILY NOT NAMED
Mapoly0001s0108	3.54479	4.61234	0.379799	0.260483	0.537431	0.0889732	0
Mapoly0001s0109	40.5547	47.3576	0.223727	0.536817	0.359472	0.207349	[PF04725] Photosystem II 10 kDa polypeptide PsbR; [GO:0009523] photosystem II; [GO:0042651] thylakoid membrane; [GO:0009654] oxygen evolving complex; [K03541] photosystem II 10kDa protein; [GO:0015979] photosynthesis
Mapoly0001s0110	7.99315	8.20614	0.0379396	0.96617	0.243808	0.569409	[GO:0006457] protein folding; [GO:0003755] peptidyl-prolyl cis-trans isomerase activity; [PTHR11071:SF78] PEPTIDYL-PROLYL CIS-TRANS ISOMERASE; [PTHR11071] PEPTIDYL-PROLYL CIS-TRANS ISOMERASE; [PF00160] Cyclophilin type peptidyl-prolyl cis-trans isomerase/CLD; [KOG0880] Peptidyl-prolyl cis-trans isomerase; [GO:0000413] protein peptidyl-prolyl isomerization
Mapoly0001s0111	16.728	15.868	-0.0761447	0.905997	-0.0783575	0.935871	[KOG1187] Serine/threonine protein kinase; [PF12819] Carbohydrate-binding protein of the ER; [GO:0006468] protein phosphorylation; [PF07714] Protein tyrosine kinase; [PF12799] Leucine Rich repeats (2 copies); [GO:0004672] protein kinase activity; [PTHR24420] LEUCINE-RICH REPEAT RECEPTOR-LIKE PROTEIN KINASE
Mapoly0001s0112	1386.91	1529.08	0.14079	0.862966	0.0679198	0.971485	[GO:0005840] ribosome; [K02882] large subunit ribosomal protein L18Ae; [KOG0829] 60S ribosomal protein L18A; [PTHR10052] 60S RIBOSOMAL PROTEIN L18A; [PF01775] Ribosomal L18ae/LX protein domain; [GO:0006412] translation; [GO:0003735] structural constituent of ribosome
Mapoly0001s0113	8.88598	8.51242	-0.0619616	0.952116	0.194575	0.802367	[2.4.1.132] GDP-Man:Man(1)GlcNAc(2)-PP-dolichol alpha-1,3-mannosyltransferase.; [GO:0033164] glycolipid 6-alpha-mannosyltransferase activity; [GO:0004378] GDP-Man:Man1GlcNAc2-PP-Dol alpha-1,3-mannosyltransferase activity; [PF13439] Glycosyltransferase Family 4; [PTHR12526] GLYCOSYLTRANSFERASE; [GO:0009058] biosynthetic process; [PF00534] Glycosyl transferases group 1; [K03843] alpha-1,3/alpha-1,6…
Mapoly0001s0114	39.1381	36.049	-0.118614	0.845704	-0.0703567	0.961228	[PF03629] Domain of unknown function (DUF303); [PTHR31988] FAMILY NOT NAMED
Mapoly0001s0115	95.051	100.032	0.0736821	0.915998	0.0788453	0.943612	[PTHR24413] FAMILY NOT NAMED; [PF00651] BTB/POZ domain; [GO:0005515] protein binding; [PF12796] Ankyrin repeats (3 copies)
Mapoly0001s0116	21.0047	20.2485	-0.0528971	0.943162	-0.144598	0.805743	[KOG0620] Glucose-repressible alcohol dehydrogenase transcriptional effector CCR4 and related proteins; [PF03372] Endonuclease/Exonuclease/phosphatase family; [K12603] CCR4-NOT transcription complex subunit 6 [EC:3.1.-.-]; [3.1.-.-] Acting on ester bonds.; [PTHR12121] CARBON CATABOLITE REPRESSOR PROTEIN 4
Mapoly0001s0117	1	1	0	1	0	1	0
Mapoly0001s0118	14.8461	14.8193	-0.00260669	0.998066	-0.0378369	0.979855	[GO:0005515] protein binding; [PF00856] SET domain; [PTHR22884] SET DOMAIN PROTEINS
Mapoly0001s0119	124.107	124.284	0.00205609	0.998099	-0.00671093	0.998293	0
Mapoly0001s0120	2.94006	2.69142	-0.127478	0.804159	-0.0962282	0.918488	[PF00225] Kinesin motor domain; [GO:0007018] microtubule-based movement; [GO:0005524] ATP binding; [PTHR24115] FAMILY NOT NAMED; [GO:0008017] microtubule binding; [KOG0242] Kinesin-like protein; [GO:0003777] microtubule motor activity; [PTHR24115:SF70] SUBFAMILY NOT NAMED; [GO:0005871] kinesin complex
Mapoly0001s0121	20.4698	21.5843	0.0764853	0.908011	-0.00480524	0.998894	[PF00641] Zn-finger in Ran binding protein and others; [PTHR23238] RNA BINDING PROTEIN; [KOG1995] Conserved Zn-finger protein; [GO:0008270] zinc ion binding
Mapoly0001s0122	1.43063	1.50042	0.0687166	0.922054	-0.270255	0.255441	[GO:0020037] heme binding; [KOG0157] Cytochrome P450 CYP4/CYP19/CYP26 subfamilies; [GO:0005506] iron ion binding; [GO:0055114] oxidation-reduction process; [GO:0016705] oxidoreductase activity, acting on paired donors, with incorporation or reduction of molecular oxygen; [PTHR24296] FAMILY NOT NAMED; [PF00067] Cytochrome P450
Mapoly0001s0123	20.5593	17.374	-0.242861	0.462396	-0.199916	0.681417	[PTHR32133] FAMILY NOT NAMED; [GO:0005515] protein binding; [PF00646] F-box domain
Mapoly0001s0124	9.00394	6.57158	-0.454316	0.32097	-0.489865	0.348733	0
Mapoly0001s0125	13.5489	14.4503	0.0929237	0.889497	0.166504	0.787706	0
Mapoly0001s0126	24.2944	23.7715	-0.0313909	0.971361	-0.103068	0.89923	[PF05216] UNC-50 family; [PTHR12841] FAMILY NOT NAMED; [KOG3012] Uncharacterized conserved protein
Mapoly0001s0127	9.65407	9.00622	-0.100216	0.874703	-0.0478866	0.977853	[KOG1493] Anaphase-promoting complex (APC), subunit 11; [PF13923] Zinc finger, C3HC4 type (RING finger); [PTHR15242] SPLICING FACTOR, ARGININE/SERINE-RICH 2,RNAP C-TERM INTERACTING PROTEIN; [PF00628] PHD-finger; [GO:0005515] protein binding
Mapoly0001s0128	1.87338	1.517	-0.304417	0.498822	-0.303053	0.581367	0
Mapoly0001s0129	7.38575	7.901	0.0972908	0.876244	-0.0450965	0.979208	[PTHR19858] WD40 REPEAT PROTEIN; [KOG0291] WD40-repeat-containing subunit of the 18S rRNA processing complex; [GO:0005515] protein binding; [PF04003] Dip2/Utp12 Family; [K14558] periodic tryptophan protein 2; [PF00400] WD domain, G-beta repeat
Mapoly0001s0130	3.45157	3.43547	-0.00674526	0.995373	-0.157759	0.873227	[PTHR13914] PROLINE OXIDASE; [K00318] proline dehydrogenase [EC:1.5.99.8]; [GO:0004657] proline dehydrogenase activity; [KOG0186] Proline oxidase; [PTHR13914:SF0] SUBFAMILY NOT NAMED; [PF01619] Proline dehydrogenase; [GO:0006562] proline catabolic process; [1.5.99.8] Proline dehydrogenase.
Mapoly0001s0131	86.4556	101.825	0.23606	0.508337	0.197902	0.683292	[K00813] aspartate aminotransferase [EC:2.6.1.1]; [2.6.1.1] Aspartate transaminase.; [GO:0006520] cellular amino acid metabolic process; [PTHR11879:SF1] gb def: aspartate/aromatic aminotransferase fusobacterium nucleatum subsp. nucleatum at; [PTHR11879] ASPARTATE AMINOTRANSFERASE; [PF00155] Aminotransferase class I and II; [GO:0009058] biosynthetic process; [GO:0008483] transaminase activity; [GO…
Mapoly0001s0132	21.5724	23.7434	0.13834	0.794989	0.0591169	0.969223	[PTHR14211] GLIOMA SUPPRESSOR CANDIDATE REGION GENE 2; [PF07767] Nop53 (60S ribosomal biogenesis); [KOG2823] Cellular protein (glioma tumor suppressor candidate region gene 2)
Mapoly0001s0133	4.78164	5.07818	0.086806	0.911152	-0.0112904	0.997418	0
Mapoly0001s0134	3.21882	3.81085	0.243581	0.579101	0.33257	0.430906	0
Mapoly0001s0135	1.00814	1.01478	0.00947561	1	-0.0116851	1	0
Mapoly0001s0136	26.3601	28.8112	0.128274	0.806691	0.0626802	0.961448	0
Mapoly0001s0137	9.18814	10.2699	0.160572	0.730407	0.182094	0.74279	[GO:0003677] DNA binding; [GO:0005524] ATP binding; [GO:0003910] DNA ligase (ATP) activity; [PTHR10459:SF7] DNA LIGASE IV; [PF04679] ATP dependent DNA ligase C terminal region; [PTHR10459] DNA LIGASE; [GO:0051103] DNA ligation involved in DNA repair; [PF00533] BRCA1 C Terminus (BRCT) domain; [PF01068] ATP dependent DNA ligase domain; [6.5.1.1] DNA ligase (ATP).; [K10777] DNA ligase 4 [EC:6.5.1.1]…
Mapoly0001s0138	23.5436	22.207	-0.0843204	0.891979	-0.0496182	0.971485	[GO:0016567] protein ubiquitination; [PF00514] Armadillo/beta-catenin-like repeat; [GO:0005515] protein binding; [GO:0004842] ubiquitin-protein ligase activity; [PTHR23315] BETA CATENIN-RELATED ARMADILLO REPEAT-CONTAINING; [PF04564] U-box domain
Mapoly0001s0139	10.0283	9.75434	-0.0399623	0.969046	-0.0519413	0.979315	[K06694] 26S proteasome non-ATPase regulatory subunit 10; [GO:0005515] protein binding; [PF00023] Ankyrin repeat; [KOG4412] 26S proteasome regulatory complex, subunit PSMD10; [PF12796] Ankyrin repeats (3 copies); [PTHR24198] ANKYRIN REPEAT AND PROTEIN KINASE DOMAIN-CONTAINING PROTEIN
Mapoly0001s0140	12.6012	12.8193	0.0247564	0.979545	-0.0918395	0.916345	[PF01852] START domain; [PTHR12136] STEROIDOGENIC ACUTE REGULATORY PROTEIN (STAR); [GO:0008289] lipid binding; [PF07059] Protein of unknown function (DUF1336)
Mapoly0001s0141	21.9651	23.5653	0.101451	0.87568	0.23098	0.599652	[PF01535] PPR repeat; [PTHR24015] FAMILY NOT NAMED
Mapoly0001s0142	57.2522	57.7935	0.0135761	0.989878	0.0265753	0.988109	[PF08238] Sel1 repeat; [PTHR12298] PCDC2 (PROGRAMMED CELL DEATH PROTEIN 2)-RELATED; [PF01753] MYND finger
Mapoly0001s0143	1	1	0	1	0	1	0
Mapoly0001s0144	1	1	0	1	0	1	0
Mapoly0001s0145	1.04872	1.05131	0.00354815	1	0.0266809	1	0
Mapoly0001s0146	9.87818	9.7774	-0.0147944	0.989367	-0.0204722	0.992159	[GO:0034755] iron ion transmembrane transport; [GO:0016021] integral to membrane; [KOG2601] Iron transporter; [GO:0005381] iron ion transmembrane transporter activity; [PTHR11660] FAMILY NOT NAMED; [PF06963] Ferroportin1 (FPN1)
Mapoly0001s0147	22.5736	20.5437	-0.13594	0.788059	-0.0462478	0.977286	[PF04535] Domain of unknown function (DUF588); [PTHR32021] FAMILY NOT NAMED
Mapoly0001s0148	40.4693	45.4255	0.166674	0.714501	0.319239	0.318564	[3.5.1.3] Omega-amidase.; [GO:0006807] nitrogen compound metabolic process; [PF00795] Carbon-nitrogen hydrolase; [PTHR23088] NITRILASE-RELATED; [KOG0806] Carbon-nitrogen hydrolase; [K13566] omega-amidase [EC:3.5.1.3]; [GO:0016810] hydrolase activity, acting on carbon-nitrogen (but not peptide) bonds
Mapoly0001s0149	56.08	58.791	0.068109	0.930669	0.019619	0.992159	[K11596] argonaute; [PF02170] PAZ domain; [PF08699] Domain of unknown function (DUF1785); [PTHR22891] EUKARYOTIC TRANSLATION INITIATION FACTOR 2C; [PF02171] Piwi domain; [GO:0005515] protein binding; [KOG1041] Translation initiation factor 2C (eIF-2C) and related proteins
Mapoly0001s0150	1.16669	1.26406	0.115638	1	0.0970291	1	0
Mapoly0001s0151	86.2642	74.7025	-0.207605	0.580626	-0.177181	0.74094	[GO:0008565] protein transporter activity; [K03116] sec-independent protein translocase protein TatA; [GO:0015031] protein transport; [PF02416] mttA/Hcf106 family
Mapoly0001s0152	9.85424	4.81443	-1.03338	0.000933508	-0.814072	0.00538592	[PF13855] Leucine rich repeat; [PF08263] Leucine rich repeat N-terminal domain; [GO:0005515] protein binding; [PF13504] Leucine rich repeat; [PF00560] Leucine Rich Repeat; [PTHR24420] LEUCINE-RICH REPEAT RECEPTOR-LIKE PROTEIN KINASE; [KOG0472] Leucine-rich repeat protein
Mapoly0001s0153	51.0237	32.1041	-0.66841	0.00379362	-0.683512	0.00339239	0
Mapoly0001s0154	30.4296	19.0083	-0.678846	0.000933508	-0.608641	0.00784575	[PTHR10742] AMINE OXIDASE; [PF01593] Flavin containing amine oxidoreductase; [GO:0055114] oxidation-reduction process; [GO:0016491] oxidoreductase activity; [KOG0029] Amine oxidase
Mapoly0001s0155	14.2974	13.7324	-0.058169	0.946521	0.0496874	0.977853	[GO:0003677] DNA binding; [PTHR10133] DNA POLYMERASE I; [PF01367] 5'-3' exonuclease, C-terminal SAM fold; [PTHR10133:SF22] SUBFAMILY NOT NAMED; [GO:0003824] catalytic activity; [PF02739] 5'-3' exonuclease, N-terminal resolvase-like domain
Mapoly0001s0156	10.4536	9.76862	-0.0977746	0.878749	-0.175966	0.759673	[PTHR21737] POLYGLUTAMINE BINDING PROTEIN 1/MARVEL (MEMBRANE-ASSOCIATING) DOMAIN CONTAINING 3; [PF10312] Conserved mid region of cactin; [GO:0005515] protein binding; [PTHR21737:SF4] CACTIN-RELATED; [KOG2370] Cactin; [PF09732] Cactus-binding C-terminus of cactin protein
Mapoly0001s0157	31.7073	31.0853	-0.0285825	0.974918	0.03459	0.98359	[K10601] E3 ubiquitin-protein ligase synoviolin [EC:6.3.2.19]; [KOG1493] Anaphase-promoting complex (APC), subunit 11; [PTHR12477] SYNOVIOLIN-RELATED; [GO:0005515] protein binding; [PF13639] Ring finger domain; [GO:0008270] zinc ion binding; [6.3.2.19] Ubiquitin--protein ligase.
Mapoly0001s0158	83.044	76.7653	-0.113422	0.846422	-0.0102086	0.997115	[GO:0005737] cytoplasm; [PF02544] 3-oxo-5-alpha-steroid 4-dehydrogenase; [1.3.1.-] With NAD(+) or NADP(+) as acceptor.; [GO:0016021] integral to membrane; [K10258] enoyl reductase [EC:1.3.1.-]; [GO:0016627] oxidoreductase activity, acting on the CH-CH group of donors; [PTHR10556:SF28] ENOYL REDUCTASE TSC13-RELATED; [KOG1639] Steroid reductase required for elongation of the very long chain fatty a…
Mapoly0001s0159	1.21378	1.10648	-0.133533	1	-0.243035	1	[PF00628] PHD-finger; [GO:0005515] protein binding
Mapoly0001s0160	13.4505	17.6109	0.388809	0.260483	0.7715	0.00896736	[PF06521] PAR1 protein
Mapoly0001s0161	121.661	114.246	-0.0907231	0.891979	-0.090114	0.926962	[GO:0005840] ribosome; [PF00416] Ribosomal protein S13/S18; [GO:0003723] RNA binding; [GO:0003735] structural constituent of ribosome; [GO:0005622] intracellular; [KOG3311] Ribosomal protein S18; [PTHR10871] 30S RIBOSOMAL PROTEIN S13/40S RIBOSOMAL PROTEIN S18; [GO:0006412] translation
Mapoly0001s0162	1.02905	1	-0.0413195	1	-0.0412626	1	0
Mapoly0001s0163	1	1	0	1	0	1	0
Mapoly0001s0164	103.113	91.3791	-0.17429	0.718459	-0.05983	0.969223	0
Mapoly0001s0165	13.554	13.4191	-0.0144308	0.989724	0.142395	0.851506	0
Mapoly0001s0166	45.5856	35.8594	-0.346227	0.192723	-0.179833	0.734889	0
Mapoly0001s0167	1.03768	1.09091	0.0721747	1	0.0929539	1	[PF00488] MutS domain V; [GO:0005524] ATP binding; [PTHR11361] DNA MISMATCH REPAIR MUTS RELATED PROTEINS; [PF05188] MutS domain II; [GO:0006298] mismatch repair; [GO:0030983] mismatched DNA binding; [PTHR11361:SF21] MUTS HOMOLOG 4, MSH4; [K08740] DNA mismatch repair protein MSH4; [PF05192] MutS domain III; [PF05190] MutS family domain IV
Mapoly0001s0168	17.5325	19.5543	0.157454	0.791648	0.294393	0.505873	[GO:0000103] sulfate assimilation; [GO:0005524] ATP binding; [K00860] adenylylsulfate kinase [EC:2.7.1.25]; [PTHR11055] ADENYLSULFATE KINASE/SULFATE ADENYLTRANSFERASE; [2.7.1.25] Adenylyl-sulfate kinase.; [KOG0635] Adenosine 5'-phosphosulfate kinase; [GO:0004020] adenylylsulfate kinase activity; [PF01583] Adenylylsulphate kinase
Mapoly0001s0169	27.1688	24.7953	-0.131884	0.804159	-0.120978	0.876031	[PF09353] Domain of unknown function (DUF1995)
Mapoly0001s0170	4.87215	4.7598	-0.0336576	0.983138	-0.122236	0.935086	0
Mapoly0001s0171	10.9983	6.56578	-0.744237	0.000933508	-0.904576	0.000992003	0
Mapoly0001s0172	1.48595	1.83492	0.304337	0.306524	0.173427	0.723881	0
Mapoly0001s0173	1.11487	1.15943	0.0565363	1	0.0774718	1	0
Mapoly0001s0174	46.0509	46.1824	0.0041138	0.996905	0.0218732	0.990783	[PF14309] Domain of unknown function (DUF4378); [PF14383] DUF761-associated sequence motif; [PF12552] Protein of unknown function (DUF3741); [PTHR21726] PHOSPHATIDYLINOSITOL N-ACETYLGLUCOSAMINYLTRANSFERASE SUBUNIT P (DOWN SYNDROME CRITICAL REGION PROTEIN 5)-RELATED
Mapoly0001s0175	1	1	0	1	0	1	0
Mapoly0001s0176	5.73874	3.81666	-0.588423	0.0359748	-0.112509	0.921047	[PTHR21461:SF3] gb def: Hypothetical protein M03F8.4; [PF01697] Glycosyltransferase family 92; [PTHR21461] UNCHARACTERIZED
Mapoly0001s0177	1.02255	1.0105	-0.017107	1	-0.0165306	1	0
Mapoly0001s0178	9.44231	10.0933	0.0961862	0.902705	0.0849552	0.951347	[PF00782] Dual specificity phosphatase, catalytic domain; [K05766] slingshot; [GO:0006470] protein dephosphorylation; [PTHR10159] DUAL SPECIFICITY PROTEIN PHOSPHATASE; [GO:0008138] protein tyrosine/serine/threonine phosphatase activity
Mapoly0001s0179	55.8947	45.55	-0.29526	0.313616	-0.308767	0.325771	[PTHR10835] SQUALENE MONOOXYGENASE; [PF13450] NAD(P)-binding Rossmann-like domain; [1.14.99.7] Transferred entry: 1.14.13.132.; [GO:0050660] flavin adenine dinucleotide binding; [KOG1298] Squalene monooxygenase; [GO:0055114] oxidation-reduction process; [PF08491] Squalene epoxidase; [GO:0016021] integral to membrane; [K00511] squalene monooxygenase [EC:1.14.99.7]; [GO:0004506] squalene monooxygen…
Mapoly0001s0180	1	1	0	1	0	1	[PTHR23272] BED FINGER-RELATED
Mapoly0001s0181	50.4247	57.7433	0.195523	0.612132	0.236974	0.542535	[PTHR10784] EUKARYOTIC TRANSLATION INITIATION FACTOR 6; [PTHR10784:SF0] EUKARYOTIC TRANSLATION INITIATION FACTOR 6; [K03264] translation initiation factor eIF-6; [GO:0042256] mature ribosome assembly; [GO:0043022] ribosome binding; [KOG3185] Translation initiation factor 6 (eIF-6); [PF01912] eIF-6 family
Mapoly0001s0182	12.0389	12.4965	0.0538205	0.941643	0.00312315	0.998894	[PTHR32133] FAMILY NOT NAMED; [GO:0005515] protein binding; [PF00646] F-box domain
Mapoly0001s0183	19.0004	15.9265	-0.254601	0.503173	-0.22989	0.644732	[PF03006] Haemolysin-III related; [GO:0016021] integral to membrane; [PTHR20855] ADIPOR/PROGESTIN RECEPTOR-RELATED; [KOG0748] Predicted membrane proteins, contain hemolysin III domain
Mapoly0001s0184	41.5468	42.1605	0.0211546	0.985431	-0.0802937	0.939387	[K13448] calcium-binding protein CML; [PTHR10891:SF290] SUBFAMILY NOT NAMED; [PTHR10891] EF-HAND CALCIUM-BINDING DOMAIN CONTAINING PROTEIN; [PF13499] EF-hand domain pair; [GO:0005509] calcium ion binding; [KOG0027] Calmodulin and related proteins (EF-Hand superfamily)
Mapoly0001s0185	11.9718	15.0819	0.333178	0.339454	0.870389	0.000992003	[PF00190] Cupin; [GO:0045735] nutrient reservoir activity; [PTHR31189] FAMILY NOT NAMED
Mapoly0001s0186	1.75856	2.00214	0.187148	0.709706	0.253673	0.635938	0
Mapoly0001s0187	5.33574	5.79571	0.119297	0.908349	-0.0695293	0.978843	0
Mapoly0001s0188	4.38118	4.54032	0.0514745	0.947153	-0.099773	0.915724	0
Mapoly0001s0189	43.7007	40.2686	-0.118001	0.83882	-0.277177	0.442701	[PF06799] Protein of unknown function (DUF1230)
Mapoly0001s0190	9.60722	9.58649	-0.00311634	0.998087	0.0420616	0.984864	[PTHR25040] FAMILY NOT NAMED; [PF00226] DnaJ domain
Mapoly0001s0191	6.56306	5.25477	-0.320741	0.441654	-0.228377	0.714368	[GO:0005524] ATP binding; [GO:0016021] integral to membrane; [PF00664] ABC transporter transmembrane region; [KOG0058] Peptide exporter, ABC superfamily; [GO:0016887] ATPase activity; [GO:0006810] transport; [GO:0055085] transmembrane transport; [GO:0042626] ATPase activity, coupled to transmembrane movement of substances; [PTHR24221] FAMILY NOT NAMED; [PF00005] ABC transporter
Mapoly0001s0192	16.0591	19.531	0.282375	0.387558	0.298605	0.429712	[GO:0003677] DNA binding; [GO:0006355] regulation of transcription, DNA-dependent; [PF02701] Dof domain, zinc finger; [PTHR31089] FAMILY NOT NAMED
Mapoly0001s0193	1.03601	1	-0.0510367	1	-0.0512079	1	0
Mapoly0001s0194	12.3025	13.0472	0.0847887	0.888948	0.00524179	0.998336	[GO:0003677] DNA binding; [GO:0005524] ATP binding; [K14436] chromodomain-helicase-DNA-binding protein 6 [EC:3.6.4.12]; [PTHR10799] SWI/SNF-RELATED MATRIX-ASSOCIATED ACTIN-DEPENDENT REGULATOR OF CHROMATIN SUBFAMILY-RELATED; [PF00385] Chromo (CHRromatin Organisation MOdifier) domain; [PTHR10799:SF182] CHROMODOMAIN-HELICASE-DNA-BINDING PROTEIN; [PF00176] SNF2 family N-terminal domain; [3.6.4.12] DN…
Mapoly0001s0195	4.64806	4.57492	-0.0228822	0.985755	0.0301882	0.987913	[GO:0070985] TFIIK complex; [GO:0006355] regulation of transcription, DNA-dependent; [GO:0016538] cyclin-dependent protein serine/threonine kinase regulator activity; [GO:0019901] protein kinase binding; [PTHR10026:SF8] CYCLIN H; [PF00134] Cyclin, N-terminal domain; [PTHR10026] CYCLIN; [KOG2496] Cdk activating kinase (CAK)/RNA polymerase II transcription initiation/nucleotide excision repair fact…
Mapoly0001s0196	1	1	0	1	0	1	0
Mapoly0001s0197	10.2207	10.1716	-0.00694735	0.99552	0.020456	0.993446	[K10733] GINS complex subunit 2; [GO:0006260] DNA replication; [PF05916] GINS complex protein; [GO:0005634] nucleus; [KOG4071] Uncharacterized conserved protein; [PTHR12772] DNA REPLICATION COMPLEX GINS PROTEIN PSF2
Mapoly0001s0198	3.47375	3.21564	-0.111388	0.860314	-0.171828	0.790705	[GO:0005524] ATP binding; [2.7.12.1] Dual-specificity kinase.; [PF00069] Protein kinase domain; [GO:0004672] protein kinase activity; [K08825] dual-specificity tyrosine-(Y)-phosphorylation regulated kinase [EC:2.7.12.1]; [PTHR24058] DUAL SPECIFICITY PROTEIN KINASE; [KOG0667] Dual-specificity tyrosine-phosphorylation regulated kinase; [GO:0006468] protein phosphorylation; [PTHR24058:SF22] DUAL SPE…
Mapoly0001s0199	64.8321	63.4772	-0.0304698	0.974878	0.00229813	0.998953	[PF08263] Leucine rich repeat N-terminal domain; [GO:0005515] protein binding; [PF00560] Leucine Rich Repeat; [PF12799] Leucine Rich repeats (2 copies); [PTHR24420] LEUCINE-RICH REPEAT RECEPTOR-LIKE PROTEIN KINASE
Mapoly0001s0200	30.0832	27.5552	-0.126633	0.88344	-0.0543818	0.980667	[K01778] diaminopimelate epimerase [EC:5.1.1.7]; [PF01678] Diaminopimelate epimerase; [5.1.1.7] Diaminopimelate epimerase.; [GO:0008837] diaminopimelate epimerase activity; [GO:0009089] lysine biosynthetic process via diaminopimelate; [PTHR31689] FAMILY NOT NAMED; [PTHR31689:SF0] SUBFAMILY NOT NAMED
Mapoly0001s0201	48.6295	45.3586	-0.100456	0.922767	-0.0964955	0.960497	[GO:0005840] ribosome; [KOG3449] 60S acidic ribosomal protein P2; [GO:0006414] translational elongation; [PTHR21141] 60S ACIDIC RIBOSOMAL PROTEIN FAMILY MEMBER; [GO:0003735] structural constituent of ribosome; [K02943] large subunit ribosomal protein LP2; [GO:0005622] intracellular; [PF00428] 60s Acidic ribosomal protein
Mapoly0001s0202	1.02219	1.02236	0.000241043	1	0.057259	1	0
Mapoly0001s0203	40.6356	40.5563	-0.00281816	0.998065	0.0919243	0.919278	[GO:0016773] phosphotransferase activity, alcohol group as acceptor; [GO:0005515] protein binding; [KOG2381] Phosphatidylinositol 4-kinase; [PF00454] Phosphatidylinositol 3- and 4-kinase; [PF00240] Ubiquitin family; [PTHR10666] UBIQUITIN
Mapoly0001s0204	20.1426	18.4713	-0.124965	0.821453	0.0178352	0.992696	[PF03798] TLC domain; [KOG1607] Protein transporter of the TRAM (translocating chain-associating membrane) superfamily; [PTHR12560:SF5] gb def: lagl protein [suberites domuncula]; [GO:0016021] integral to membrane; [PTHR12560] LONGEVITY ASSURANCE FACTOR 1 (LAG1)
Mapoly0001s0205	1	1	0	1	0	1	0
Mapoly0001s0206	66.7455	64.1588	-0.0570234	0.943897	-0.0904312	0.925391	[KOG2073] SAP family cell cycle dependent phosphatase-associated protein; [PTHR12634:SF8] SUBFAMILY NOT NAMED; [PF04499] SIT4 phosphatase-associated protein; [PTHR12634] SIT4(YEAST)-ASSOCIATING PROTEIN-RELATED
Mapoly0001s0207	4.261	3.93203	-0.115918	0.921902	-0.262228	0.805743	0
Mapoly0001s0208	8.54423	8.69283	0.0248754	0.979351	-0.0370632	0.980301	[PTHR31431] FAMILY NOT NAMED; [KOG4833] Uncharacterized conserved protein; [K14311] nuclear pore complex protein Nup188; [PF10487] Nucleoporin subcomplex protein binding to Pom34
Mapoly0001s0209	1.45575	1.62831	0.161614	0.709815	0.272427	0.479168	0
Mapoly0001s0210	1.06612	1	-0.092367	1	-0.0152684	1	[PF01453] D-mannose binding lectin
Mapoly0001s0211	1.07849	1.07596	-0.00338783	1	0.0116249	1	[PF01453] D-mannose binding lectin
Mapoly0001s0212	1.81547	1.85931	0.0344226	0.967489	0.15594	0.816548	[PTHR23084] PHOSPHATIDYLINOSITOL-4-PHOSPHATE 5-KINASE RELATED; [PF02493] MORN repeat
Mapoly0001s0213	36.8656	39.9124	0.114562	0.878749	-0.0796508	0.963427	[KOG2678] Predicted membrane protein; [PTHR13050] USE1-LIKE PROTEIN; [PF09753] Membrane fusion protein Use1
Mapoly0001s0214	12.8524	11.7031	-0.135147	0.804878	-0.188329	0.745436	[K01738] cysteine synthase A [EC:2.5.1.47]; [PF00291] Pyridoxal-phosphate dependent enzyme; [2.5.1.47] Cysteine synthase.; [KOG1481] Cysteine synthase; [PTHR10314] SER/THR DEHYDRATASE, TRP SYNTHASE
Mapoly0001s0215	26.5341	29.6755	0.161425	0.72969	0.143058	0.841287	[GO:0006355] regulation of transcription, DNA-dependent; [PTHR15657:SF1] SUBFAMILY NOT NAMED; [PF08524] rRNA processing; [PTHR15657] UNCHARACTERIZED
Mapoly0001s0216	778.937	761.066	-0.0334851	0.978342	0.0635936	0.970109	[KOG0121] Nuclear cap-binding protein complex, subunit CBP20 (RRM superfamily); [PTHR24012] FAMILY NOT NAMED; [GO:0003676] nucleic acid binding; [PF00076] RNA recognition motif. (a.k.a. RRM, RBD, or RNP domain)
Mapoly0001s0217	1	1	0	1	0	1	0
Mapoly0001s0218	17.9916	18.4284	0.0346073	0.972933	-0.0342764	0.986394	[GO:0016021] integral to membrane; [PF01080] Presenilin; [PTHR10202:SF13] PRESENILIN HOMOLOG; [GO:0004190] aspartic-type endopeptidase activity; [K04505] presenilin 1 [EC:3.4.23.-]; [3.4.23.-] Aspartic endopeptidases.; [PTHR10202] PRESENILIN
Mapoly0001s0219	39.1379	37.1338	-0.0758334	0.909759	-0.0947299	0.916345	[2.5.1.46] Deoxyhypusine synthase.; [PTHR11703] DEOXYHYPUSINE SYNTHASE; [K00809] deoxyhypusine synthase [EC:2.5.1.46]; [GO:0008612] peptidyl-lysine modification to hypusine; [PF01916] Deoxyhypusine synthase; [KOG2924] Deoxyhypusine synthase
Mapoly0001s0220	1	1.04177	0.0590422	1	0.0614298	1	0
Mapoly0001s0221	24.1988	11.886	-1.02567	0.000933508	-0.964088	0.000992003	0
Mapoly0001s0222	53.7158	48.8166	-0.137975	0.782337	-0.185075	0.718304	0
Mapoly0001s0223	8.59929	7.22227	-0.251765	0.867944	-0.480781	0.753003	0
Mapoly0001s0224	22.7549	19.594	-0.215765	0.582614	-0.140756	0.84656	[K01738] cysteine synthase A [EC:2.5.1.47]; [PF00291] Pyridoxal-phosphate dependent enzyme; [2.5.1.47] Cysteine synthase.; [KOG1481] Cysteine synthase; [PTHR10314] SER/THR DEHYDRATASE, TRP SYNTHASE
Mapoly0001s0225	1	1	0	1	0	1	0
Mapoly0001s0226	20.9637	18.9975	-0.142084	0.762551	-0.200888	0.637915	[GO:0016020] membrane; [KOG1291] Mn2+ and Fe2+ transporters of the NRAMP family; [PF01566] Natural resistance-associated macrophage protein; [GO:0006810] transport; [K14513] ethylene-insensitive protein 2; [PTHR11706] MANGANESE TRANSPORTER; [GO:0005215] transporter activity
Mapoly0001s0227	30.4348	26.4014	-0.205107	0.568122	-0.195385	0.677535	[GO:0010215] cellulose microfibril organization; [PF04833] COBRA-like protein; [GO:0016049] cell growth; [GO:0031225] anchored to membrane; [PTHR31052] FAMILY NOT NAMED
Mapoly0001s0228	16.53	17.1611	0.0540553	0.940148	-0.0294004	0.984864	[GO:0016773] phosphotransferase activity, alcohol group as acceptor; [K00888] phosphatidylinositol 4-kinase [EC:2.7.1.67]; [GO:0046854] phosphatidylinositol phosphorylation; [PTHR10048] PHOSPHATIDYLINOSITOL KINASE; [PF00613] Phosphoinositide 3-kinase family, accessory domain (PIK domain); [PTHR10048:SF15] PHOSPHATIDYLINOSITOL 4-KINASE ALPHA; [PF00454] Phosphatidylinositol 3- and 4-kinase; [2.7.1.…
Mapoly0001s0229	1.17773	1.07949	-0.125658	1	0.0303448	1	0
Mapoly0001s0230	334.035	315.496	-0.0823776	0.908249	-0.102649	0.906705	[3.6.3.14] H(+)-transporting two-sector ATPase.; [PF04627] Mitochondrial ATP synthase epsilon chain; [GO:0046933] proton-transporting ATP synthase activity, rotational mechanism; [GO:0046961] proton-transporting ATPase activity, rotational mechanism; [KOG3495] Mitochondrial F1F0-ATP synthase, subunit epsilon/ATP15; [GO:0015986] ATP synthesis coupled proton transport; [PTHR12448] ATP SYNTHASE EPSI…
Mapoly0001s0231	20.0717	17.8424	-0.169853	0.802776	-0.390761	0.385922	[PF11152] Protein of unknown function (DUF2930)
Mapoly0001s0232	223.226	169.221	-0.399596	0.170917	-0.302823	0.404686	[GO:0005840] ribosome; [KOG1624] Mitochondrial/chloroplast ribosomal protein L4; [GO:0003735] structural constituent of ribosome; [PF00573] Ribosomal protein L4/L1 family; [PTHR10746] 50S RIBOSOMAL PROTEIN L4; [GO:0006412] translation
Mapoly0001s0233	5.02174	3.96119	-0.342253	0.288083	-0.305647	0.482222	[PTHR12385:SF14] CHOLINE TRANSPORTER-LIKE PROTEIN 2 (SOLUTE CARRIER FAMILY 44 MEMBER 2) SOURCE:U; [KOG1362] Choline transporter-like protein; [PF04515] Plasma-membrane choline transporter; [PTHR12385] CTL TRANSPORTER
Mapoly0001s0234	15.9222	15.6103	-0.0285414	0.978724	-0.0865699	0.938076	[PTHR21230] VESICLE TRANSPORT V-SNARE PROTEIN VTI1-RELATED; [KOG3251] Golgi SNAP receptor complex member; [K08496] golgi SNAP receptor complex member 2; [PF12352] Snare region anchored in the vesicle membrane C-terminus; [PTHR21230:SF1] MEMBRIN
Mapoly0001s0235	24.1179	27.7338	0.201541	0.590764	0.120291	0.865777	[PF03407] Nucleotide-diphospho-sugar transferase
Mapoly0001s0236	113.999	115.56	0.0196209	0.985755	0.00785999	0.997683	[KOG4527] Cytochrome c oxidase, subunit VIIc/COX8
Mapoly0001s0237	905.731	967.049	0.0945064	0.920056	0.269636	0.645714	[GO:0005840] ribosome; [KOG0746] 60S ribosomal protein L3 and related proteins; [PF00297] Ribosomal protein L3; [PTHR11363] 60S RIBOSOMAL PROTEIN L3-RELATED; [GO:0003735] structural constituent of ribosome; [GO:0005622] intracellular; [K02925] large subunit ribosomal protein L3e; [GO:0006412] translation
Mapoly0001s0238	22.8847	22.8751	-0.000605329	0.99945	-0.0719228	0.984864	[PF02978] Signal peptide binding domain; [GO:0048500] signal recognition particle; [PF00448] SRP54-type protein, GTPase domain; [GO:0008312] 7S RNA binding; [K03106] signal recognition particle subunit SRP54; [KOG0780] Signal recognition particle, subunit Srp54; [GO:0006614] SRP-dependent cotranslational protein targeting to membrane; [PF02881] SRP54-type protein, helical bundle domain; [GO:00055…
Mapoly0001s0239	436.542	466.883	0.0969406	0.905847	-0.116833	0.914021	0
Mapoly0001s0240	331.524	308.305	-0.104755	0.88207	0.0168277	0.993446	[KOG3126] Porin/voltage-dependent anion-selective channel protein; [PTHR11743] VOLTAGE-DEPENDENT ANION-SELECTIVE CHANNEL; [GO:0005741] mitochondrial outer membrane; [K05862] voltage-dependent anion channel; [PF01459] Eukaryotic porin; [GO:0055085] transmembrane transport
Mapoly0001s0241	2.24134	1.98634	-0.17425	0.964196	-0.152144	0.983168	0
Mapoly0001s0242	8.69342	12.4497	0.518115	0.0481673	0.511666	0.0777531	[GO:0016020] membrane; [GO:0030001] metal ion transport; [PTHR11040] ZINC/IRON TRANSPORTER; [PF02535] ZIP Zinc transporter; [KOG1558] Fe2+/Zn2+ regulated transporter; [GO:0055085] transmembrane transport; [GO:0046873] metal ion transmembrane transporter activity
Mapoly0001s0243	16.6168	17.5959	0.0825967	0.907664	0.15294	0.821211	0
Mapoly0001s0244	1.9324	1.6487	-0.22906	0.584835	-0.246769	0.63904	[PTHR24413] FAMILY NOT NAMED; [PF00651] BTB/POZ domain; [GO:0005515] protein binding
Mapoly0001s0245	16.1346	17.3559	0.105268	0.88398	0.024737	0.990783	[KOG3208] SNARE protein GS28; [GO:0005801] cis-Golgi network; [GO:0000139] Golgi membrane; [GO:0016021] integral to membrane; [PTHR21094:SF1] gb def: Hypothetical protein C4G8.10 in chromosome I; [K08495] golgi SNAP receptor complex member 1; [PTHR21094] GOS-28 SNARE- RELATED; [PF12352] Snare region anchored in the vesicle membrane C-terminus; [GO:0006888] ER to Golgi vesicle-mediated transport
Mapoly0001s0246	12.7762	12.7227	-0.00605393	0.995373	-0.0149655	0.995577	[PTHR23125] F-BOX/LEUCINE RICH REPEAT PROTEIN
Mapoly0001s0247	1	1.01422	0.0203769	1	0	1	0
Mapoly0001s0248	17.7249	18.8547	0.0891467	0.889497	0.107725	0.901324	[KOG1663] O-methyltransferase; [PF07279] Protein of unknown function (DUF1442)
Mapoly0001s0249	22.4661	21.4384	-0.0675525	0.951405	-0.032192	0.989254	0
Mapoly0001s0250	1.00736	1.00757	0.00030559	1	0.00414339	1	[PTHR23041] RING FINGER DOMAIN-CONTAINING; [GO:0005515] protein binding; [GO:0008270] zinc ion binding; [6.3.2.19] Ubiquitin--protein ligase.; [KOG4739] Uncharacterized protein involved in synaptonemal complex formation; [K10639] E3 ubiquitin-protein ligase CCNP1IP1 [EC:6.3.2.19]; [PF14634] zinc-RING finger domain
Mapoly0001s0251	1	1.03652	0.0517477	1	0.0245106	1	0
Mapoly0001s0252	1	1.01241	0.0177934	1	0	1	0
Mapoly0001s0253	3.00402	4.24405	0.498547	0.0421762	0.748881	0.000992003	[PF00168] C2 domain; [PF12357] Phospholipase D C terminal; [GO:0005515] protein binding; [PTHR18896] PHOSPHOLIPASE D; [PF00614] Phospholipase D Active site motif; [GO:0008152] metabolic process; [GO:0003824] catalytic activity; [KOG1329] Phospholipase D1
Mapoly0001s0254	1.4487	1.83508	0.341086	0.209722	0.237391	0.516268	0
Mapoly0001s0255	23.417	20.2541	-0.209342	0.549214	-0.120508	0.862127	[PTHR13258] UNCHARACTERIZED; [PTHR13258:SF0] SUBFAMILY NOT NAMED; [KOG2939] Uncharacterized conserved protein; [PF10475] Protein of unknown function N-terminal domain (DUF2450); [PF10474] Protein of unknown function C-terminus (DUF2451)
Mapoly0001s0256	19.04	19.244	0.0153752	0.988788	-0.0148349	0.993446	[PTHR10110] SODIUM/HYDROGEN EXCHANGER; [KOG1965] Sodium/hydrogen exchanger protein; [GO:0015299] solute:hydrogen antiporter activity; [GO:0016021] integral to membrane; [GO:0055085] transmembrane transport; [GO:0006812] cation transport; [PF00999] Sodium/hydrogen exchanger family
Mapoly0001s0257	32.4904	40.5412	0.319375	0.246427	0.0835717	0.929237	0
Mapoly0001s0258	1	1	0	1	0	1	[PF05699] hAT family C-terminal dimerisation region; [GO:0046983] protein dimerization activity; [PTHR23272] BED FINGER-RELATED
Mapoly0001s0259	75.9406	71.5453	-0.0860144	0.903262	-0.144002	0.835338	[PF00010] Helix-loop-helix DNA-binding domain; [GO:0046983] protein dimerization activity; [PTHR16223] FAMILY NOT NAMED
Mapoly0001s0260	11.6055	11.8585	0.0311129	0.993003	-0.247975	0.96924	0
Mapoly0001s0261	19.5946	20.0379	0.0322752	0.971049	-0.0379171	0.981229	[PF02383] SacI homology domain; [PTHR11200] INOSITOL 5-PHOSPHATASE; [KOG1888] Putative phosphoinositide phosphatase; [GO:0042578] phosphoric ester hydrolase activity
Mapoly0001s0262	1.13105	1.12159	-0.0121199	1	-0.108911	1	0
Mapoly0001s0263	15.5161	14.4021	-0.107487	0.851712	-0.130888	0.848015	[PF08766] DEK C terminal domain; [GO:0005515] protein binding; [KOG1946] RNA polymerase I transcription factor UAF; [PF02201] SWIB/MDM2 domain; [PTHR13844] BRG-1 ASSOCIATED FACTOR 60 (BAF60)
Mapoly0001s0264	37.4315	38.0007	0.0217731	0.984911	-0.0129948	0.995906	[GO:0006486] protein glycosylation; [GO:0008373] sialyltransferase activity; [KOG2692] Sialyltransferase; [PTHR13713] SIALYLTRANSFERASE; [PF00777] Glycosyltransferase family 29 (sialyltransferase)
Mapoly0001s0265	1.07969	1.04221	-0.0509702	1	-0.110981	1	0
Mapoly0001s0266	33.5728	36.4384	0.118167	0.85936	0.263144	0.557013	[GO:0003677] DNA binding; [PF01192] RNA polymerase Rpb6; [KOG3405] RNA polymerase subunit K; [PTHR10773] DNA-DIRECTED RNA POLYMERASES I, II, AND III SUBUNIT RPABC2; [GO:0006351] transcription, DNA-dependent; [GO:0003899] DNA-directed RNA polymerase activity; [K03014] DNA-directed RNA polymerases I, II, and III subunit RPABC2
Mapoly0001s0267	9.87449	10.6756	0.112539	0.839652	0.0372958	0.981229	[GO:0071203] WASH complex; [PTHR31409:SF0] SUBFAMILY NOT NAMED; [PF14745] WASH complex subunit 7, N-terminal; [KOG3578] Uncharacterized conserved protein; [PF14746] WASH complex subunit 7, C-terminal; [PF14744] WASH complex subunit 7; [PTHR31409] FAMILY NOT NAMED
Mapoly0001s0268	16.1386	11.138	-0.535025	0.0182048	-0.44295	0.0932518	0
Mapoly0001s0269	67.8407	88.3202	0.380592	0.195814	0.369409	0.252542	[KOG0254] Predicted transporter (major facilitator superfamily); [PF00083] Sugar (and other) transporter; [GO:0016021] integral to membrane; [GO:0055085] transmembrane transport; [GO:0022857] transmembrane transporter activity; [PTHR24063] FAMILY NOT NAMED
Mapoly0001s0270	34.8208	36.3962	0.0638385	0.929919	0.151086	0.798528	[GO:0016020] membrane; [GO:0030001] metal ion transport; [KOG2662] Magnesium transporters: CorA family; [PF01544] CorA-like Mg2+ transporter protein; [GO:0015095] magnesium ion transmembrane transporter activity; [GO:0046873] metal ion transmembrane transporter activity; [GO:0055085] transmembrane transport; [GO:0015693] magnesium ion transport; [PTHR13890] RNA SPLICING PROTEIN MRS2, MITOCHONDRIAL
Mapoly0001s0271	20.9377	21.9889	0.0706725	0.918799	-0.00472523	0.998336	[PTHR21146] MEF2B PROTEIN; [KOG4523] Uncharacterized conserved protein; [PTHR21146:SF0] SUBFAMILY NOT NAMED; [PF10167] Uncharacterised conserved protein
Mapoly0001s0272	1.21148	1.22325	0.013944	1	0.0799044	1	[PF00628] PHD-finger; [GO:0005515] protein binding
Mapoly0001s0273	25.2886	24.402	-0.0514878	0.945691	0.101717	0.901046	[PTHR10501] U1 SMALL NUCLEAR RIBONUCLEOPROTEIN A/U2 SMALL NUCLEAR RIBONUCLEOPROTEIN B; [PTHR10501:SF0] SMALL NUCLEAR RIBONUCLEOPROTEIN; [GO:0000398] mRNA splicing, via spliceosome; [GO:0003676] nucleic acid binding; [GO:0017069] snRNA binding; [PF00076] RNA recognition motif. (a.k.a. RRM, RBD, or RNP domain)
Mapoly0001s0274	1.54501	1.33256	-0.213422	0.752307	-0.291844	0.625844	0
Mapoly0001s0275	1	1.18503	0.244925	1	0.234086	1	[GO:0005840] ribosome; [GO:0003723] RNA binding; [PF03947] Ribosomal Proteins L2, C-terminal domain; [PTHR13691] RIBOSOMAL PROTEIN L2; [PTHR13691:SF5] 50S RIBOSOMAL PROTEIN L2; [GO:0003735] structural constituent of ribosome; [GO:0015934] large ribosomal subunit; [GO:0005622] intracellular; [GO:0006412] translation; [GO:0016740] transferase activity
Mapoly0001s0276	1.19675	1	-0.259122	1	-0.0731003	1	0
Mapoly0001s0277	27.4713	16.1217	-0.768921	0.000933508	-0.726017	0.000992003	0
Mapoly0001s0278	18.9505	19.2821	0.0250263	0.982341	-0.12126	0.890806	[PF03690] Uncharacterised protein family (UPF0160); [PTHR11215:SF0] SUBFAMILY NOT NAMED; [KOG2948] Predicted metal-binding protein; [PTHR11215] METAL DEPENDENT HYDROLASE - RELATED
Mapoly0001s0279	14.165	8.09943	-0.806438	0.000933508	-0.543372	0.0121214	[PF13855] Leucine rich repeat; [GO:0005524] ATP binding; [KOG1187] Serine/threonine protein kinase; [PF00069] Protein kinase domain; [PF08263] Leucine rich repeat N-terminal domain; [GO:0005515] protein binding; [GO:0004672] protein kinase activity; [PF00560] Leucine Rich Repeat; [GO:0006468] protein phosphorylation; [PTHR24420] LEUCINE-RICH REPEAT RECEPTOR-LIKE PROTEIN KINASE
Mapoly0001s0280	7.79132	7.9617	0.0312087	0.987491	-0.0724185	0.979931	[GO:0005524] ATP binding; [KOG0340] ATP-dependent RNA helicase; [PF00270] DEAD/DEAH box helicase; [PF00271] Helicase conserved C-terminal domain; [PTHR24031] FAMILY NOT NAMED; [GO:0003676] nucleic acid binding
Mapoly0001s0281	11.0623	11.0076	-0.00715142	0.99451	0.0630666	0.96924	[PF03914] CBF/Mak21 family; [PTHR14428:SF5] SUBFAMILY NOT NAMED; [PF07540] Nucleolar complex-associated protein; [PTHR14428] NUCLEOLAR COMPLEX PROTEIN 3; [KOG2153] Protein involved in the nuclear export of pre-ribosomes
Mapoly0001s0282	5.5497	4.76848	-0.21888	0.740551	-0.0321915	0.98914	[PTHR20836] DIHYDRODIPICOLINATE REDUCTASE; [GO:0055114] oxidation-reduction process; [GO:0070402] NADPH binding; [PF01113] Dihydrodipicolinate reductase, N-terminus; [K00215] dihydrodipicolinate reductase [EC:1.3.1.26]; [PF05173] Dihydrodipicolinate reductase, C-terminus; [1.3.1.26] Transferred entry: 1.17.1.8.; [GO:0009089] lysine biosynthetic process via diaminopimelate; [GO:0008839] 4-hydroxy-…
Mapoly0001s0283	1	1	0	1	0	1	0
Mapoly0001s0284	17.8363	15.9628	-0.160103	0.69836	-0.152766	0.794446	[GO:0016020] membrane; [PF00072] Response regulator receiver domain; [PF02518] Histidine kinase-, DNA gyrase B-, and HSP90-like ATPase; [GO:0005515] protein binding; [GO:0000160] phosphorelay signal transduction system; [KOG0519] Sensory transduction histidine kinase; [GO:0007165] signal transduction; [PTHR24423] TWO-COMPONENT SENSOR HISTIDINE KINASE; [PF00512] His Kinase A (phospho-acceptor) dom…
Mapoly0001s0285	1.05431	1	-0.0762995	1	-0.00117212	1	0
Mapoly0001s0286	20.6092	18.947	-0.121319	0.823163	-0.16677	0.752405	[PTHR31355] FAMILY NOT NAMED
Mapoly0001s0287	25.8859	24.3867	-0.0860719	0.897611	0.0272115	0.987672	[KOG0645] WD40 repeat protein; [PTHR19920:SF0] SUBFAMILY NOT NAMED; [GO:0005515] protein binding; [PTHR19920] WD40 PROTEIN CIAO1; [PF00400] WD domain, G-beta repeat
Mapoly0001s0288	2.46675	2.35104	-0.0693124	0.979327	-0.180533	0.9563	[KOG3809] Microtubule-binding protein MIP-T3; [PTHR31363:SF0] SUBFAMILY NOT NAMED; [GO:0008017] microtubule binding; [PF10243] Microtubule-binding protein MIP-T3; [PTHR31363] FAMILY NOT NAMED
Mapoly0001s0289	12.3474	20.4733	0.729536	0.000933508	0.387054	0.13476	[GO:0005506] iron ion binding; [KOG0156] Cytochrome P450 CYP2 subfamily; [GO:0055114] oxidation-reduction process; [GO:0016705] oxidoreductase activity, acting on paired donors, with incorporation or reduction of molecular oxygen; [GO:0020037] heme binding; [PTHR24298] FAMILY NOT NAMED; [PF00067] Cytochrome P450
Mapoly0001s0290	1.13006	1.27779	0.17726	1	-0.17696	1	0
Mapoly0001s0291	22.8095	25.5773	0.165229	0.705178	0.115166	0.878415	[PTHR23322] FAS-ASSOCIATED PROTEIN; [PTHR23322:SF1] FAS-ASSOCIATED FACTOR-RELATED; [GO:0005515] protein binding; [KOG1363] Predicted regulator of the ubiquitin pathway (contains UAS and UBX domains); [PF14555] UBA-like domain; [PF00789] UBX domain
Mapoly0001s0292	14.4533	14.2546	-0.0199714	0.984754	-0.139753	0.810305	[KOG1913] Regucalcin gene promoter region-related protein (RGPR); [GO:0048208] COPII vesicle coating; [PF12932] Vesicle coat trafficking protein Sec16 mid-region; [PTHR13402] RGPR-RELATED; [PF12931] Sec23-binding domain of Sec16
Mapoly0001s0293	12.5617	12.56	-0.000195256	0.99952	-0.0400661	0.989096	[PTHR23106] FAMILY NOT NAMED; [PF01585] G-patch domain; [GO:0003676] nucleic acid binding
Mapoly0001s0294	3.43834	4.0673	0.242359	0.934592	0.593786	0.873562	0
Mapoly0001s0295	22.5467	23.2704	0.0455797	0.964101	-0.0735385	0.968558	[PTHR21588] COILED-COIL-HELIX-COILED-COIL-HELIX DOMAIN CONTAINING 6
Mapoly0001s0296	21.8557	21.4122	-0.0295766	0.976635	0.040644	0.980301	[GO:0008565] protein transporter activity; [PTHR11753] CLATHRIN COAT ASSEMBLY PROTEIN; [K11827] AP-2 complex subunit sigma-1; [KOG0935] Clathrin adaptor complex, small subunit; [PTHR11753:SF6] CLATHRIN COAT ASSEMBLY PROTEIN AP17; [GO:0015031] protein transport; [GO:0030122] AP-2 adaptor complex; [PF01217] Clathrin adaptor complex small chain
Mapoly0001s0297	13.8084	13.9551	0.0152463	0.989367	-0.0398736	0.981229	[PF13450] NAD(P)-binding Rossmann-like domain; [GO:0055114] oxidation-reduction process; [PF01266] FAD dependent oxidoreductase; [PTHR10668] PHYTOENE DEHYDROGENASE; [GO:0016491] oxidoreductase activity; [PTHR10668:SF3] PHYTOENE DEHYDROGENASE; [KOG4254] Phytoene desaturase
Mapoly0001s0298	12.2163	5.8077	-1.07277	0.000933508	-1.00988	0.000992003	[PF03634] TCP family transcription factor; [PTHR31072] FAMILY NOT NAMED
Mapoly0001s0299	1.02861	1	-0.0407	1	-0.0407382	1	0
Mapoly0001s0300	1	1	0	1	0	1	[PF05699] hAT family C-terminal dimerisation region; [GO:0046983] protein dimerization activity; [KOG1121] Tam3-transposase (Ac family); [PTHR23272:SF0] SUBFAMILY NOT NAMED; [PTHR23272] BED FINGER-RELATED
Mapoly0001s0301	24.1225	23.2185	-0.0551047	0.945691	-0.0170566	0.993446	[KOG3028] Translocase of outer mitochondrial membrane complex, subunit TOM37/Metaxin 1; [PTHR12289] METAXIN RELATED
Mapoly0001s0302	1	1	0	1	0	1	0
Mapoly0001s0303	32.5317	31.4042	-0.0508887	0.947998	-0.0749525	0.946911	[GO:0005524] ATP binding; [PF00069] Protein kinase domain; [GO:0004672] protein kinase activity; [PF00433] Protein kinase C terminal domain; [KOG0605] NDR and related serine/threonine kinases; [GO:0006468] protein phosphorylation; [PTHR24358] SERINE/THREONINE-PROTEIN KINASE 38; [GO:0004674] protein serine/threonine kinase activity
Mapoly0001s0304	72.387	81.5594	0.172121	0.699931	0.0491472	0.974898	[KOG0543] FKBP-type peptidyl-prolyl cis-trans isomerase; [PTHR10516] PEPTIDYL-PROLYL CIS-TRANS ISOMERASE; [GO:0005515] protein binding; [PF13414] TPR repeat; [GO:0006457] protein folding; [K01802] peptidylprolyl isomerase [EC:5.2.1.8]; [PF00254] FKBP-type peptidyl-prolyl cis-trans isomerase; [5.2.1.8] Peptidylprolyl isomerase.; [PF00515] Tetratricopeptide repeat
Mapoly0001s0305	4.92037	4.25071	-0.211063	0.737587	-0.21659	0.792122	[PTHR23108:SF2] gb def: Hypothetical protein At2g26810; [PF10294] Putative methyltransferase; [PTHR23108] METHYLTRANSFERASE-RELATED; [KOG3201] Uncharacterized conserved protein
Mapoly0001s0306	181.651	189.143	0.0583081	0.93983	-0.0285584	0.986517	[GO:0055114] oxidation-reduction process; [KOG0069] Glyoxylate/hydroxypyruvate reductase (D-isomer-specific 2-hydroxy acid dehydrogenase superfamily); [PTHR10996] 2-HYDROXYACID DEHYDROGENASE-RELATED; [GO:0016616] oxidoreductase activity, acting on the CH-OH group of donors, NAD or NADP as acceptor; [GO:0008152] metabolic process; [GO:0051287] NAD binding; [PF02826] D-isomer specific 2-hydroxyacid…
Mapoly0001s0307	53.3386	47.1424	-0.178155	0.660957	-0.165738	0.760815	[GO:0005515] protein binding; [PF13639] Ring finger domain; [GO:0008270] zinc ion binding; [PTHR22764] RING FINGER DOMAIN-CONTAINING
Mapoly0001s0308	1.35587	1.42097	0.0676552	0.880846	0.240371	0.353804	0
Mapoly0001s0309	1	1	0	1	0.0296335	1	0
Mapoly0001s0310	26.2029	22.1972	-0.239349	0.497996	-0.298946	0.389494	[KOG4621] Uncharacterized conserved protein; [PF09778] Guanylylate cyclase; [PTHR31400] FAMILY NOT NAMED
Mapoly0001s0311	7.1835	6.36583	-0.174338	0.681335	-0.100554	0.907342	[PTHR15131] SMALL NUCLEAR RNA ACTIVATING COMPLEX, POLYPEPTIDE 1; [PF09808] Small nuclear RNA activating complex (SNAPc), subunit SNAP43
Mapoly0001s0312	9.31682	10.574	0.182619	0.752307	0.105769	0.932894	[PF13837] Myb/SANT-like DNA-binding domain
Mapoly0001s0313	15.8222	15.8899	0.00615983	0.995749	0.0633951	0.973167	[PF01597] Glycine cleavage H-protein; [PTHR13651] UNCHARACTERIZED; [KOG3266] Predicted glycine cleavage system H protein; [PTHR13651:SF0] SUBFAMILY NOT NAMED
Mapoly0001s0314	4.92554	5.39846	0.132266	0.816383	0.373602	0.255899	[PF13855] Leucine rich repeat; [GO:0005524] ATP binding; [KOG1187] Serine/threonine protein kinase; [PF08263] Leucine rich repeat N-terminal domain; [PF00069] Protein kinase domain; [GO:0005515] protein binding; [GO:0004672] protein kinase activity; [PF00560] Leucine Rich Repeat; [GO:0006468] protein phosphorylation; [PTHR24420] LEUCINE-RICH REPEAT RECEPTOR-LIKE PROTEIN KINASE
Mapoly0001s0315	36.9036	35.1454	-0.0704257	0.918799	-0.107945	0.889853	0
Mapoly0001s0316	11.1598	11.2872	0.0163765	0.988788	0.130857	0.877698	[GO:0006506] GPI anchor biosynthetic process; [GO:0016021] integral to membrane; [PTHR13121] GPI TRANSAMIDASE COMPONENT PIG-U; [KOG2552] Major facilitator superfamily permease - Cdc91p; [PF06728] GPI transamidase subunit PIG-U
Mapoly0001s0317	10.6588	10.5506	-0.0147227	0.991056	0.282961	0.651394	[PF09588] YqaJ-like viral recombinase domain
Mapoly0001s0318	24.8753	23.7942	-0.064104	0.923348	-0.0319338	0.983765	[3.4.24.-] Metalloendopeptidases.; [GO:0005524] ATP binding; [GO:0004222] metalloendopeptidase activity; [K03798] cell division protease FtsH [EC:3.4.24.-]; [KOG0731] AAA+-type ATPase containing the peptidase M41 domain; [PF01434] Peptidase family M41; [PTHR23076] METALLOPROTEASE M41 FTSH; [PF00004] ATPase family associated with various cellular activities (AAA); [GO:0006508] proteolysis
Mapoly0001s0319	1.40498	2.25807	0.684545	0.000933508	0.642952	0.0126575	0
Mapoly0001s0320	1	1.00692	0.00995268	1	0	1	0
Mapoly0001s0321	22.6396	20.9558	-0.111499	0.844239	-0.184835	0.70735	[PTHR10742] AMINE OXIDASE; [PF01593] Flavin containing amine oxidoreductase; [GO:0055114] oxidation-reduction process; [GO:0016491] oxidoreductase activity; [KOG0029] Amine oxidase
Mapoly0001s0322	12.8415	11.7941	-0.122748	0.839722	0.0107395	0.997418	[PTHR24022:SF20] PROGRAMMED CELL DEATH PROTEIN 7; [PTHR24022] COMPLEMENT C1Q-RELATED
Mapoly0001s0323	1.0135	1.01364	0.000205251	1	-0.0193203	1	[PTHR32133] FAMILY NOT NAMED
Mapoly0001s0324	55.5883	43.0366	-0.369217	0.161148	-0.30272	0.355896	0
Mapoly0001s0325	31.2031	23.0846	-0.434759	0.249888	-0.0164552	0.995906	[PTHR14097] FAMILY NOT NAMED; [PF13460] NADH(P)-binding; [KOG4039] Serine/threonine kinase TIP30/CC3; [PTHR14097:SF7] SUBFAMILY NOT NAMED
Mapoly0001s0326	38.1367	25.0421	-0.606824	0.0362872	-0.374016	0.376865	0
Mapoly0001s0327	20.6308	21.7302	0.0749017	0.912443	0.119139	0.87314	[PTHR23151] DIHYDROLIPOAMIDE ACETYL/SUCCINYL-TRANSFERASE-RELATED; [2.3.1.12] Dihydrolipoyllysine-residue acetyltransferase.; [PF00364] Biotin-requiring enzyme; [KOG0557] Dihydrolipoamide acetyltransferase; [GO:0016746] transferase activity, transferring acyl groups; [GO:0008152] metabolic process; [K00627] pyruvate dehydrogenase E2 component (dihydrolipoamide acetyltransferase) [EC:2.3.1.12]; [PF…
Mapoly0001s0328	21.4565	20.3631	-0.0754576	0.909425	-0.0767695	0.947166	0
Mapoly0001s0329	2.20312	1.4713	-0.582453	0.180276	-0.316251	0.657047	0
Mapoly0001s0330	10.4331	12.2743	0.234476	0.740551	0.145348	0.920091	[PTHR11210] RING BOX; [PF12861] Anaphase-promoting complex subunit 11 RING-H2 finger; [K03358] anaphase-promoting complex subunit 11; [GO:0004842] ubiquitin-protein ligase activity; [GO:0005680] anaphase-promoting complex
Mapoly0001s0331	11.2754	11.9192	0.0801088	0.905847	0.0658637	0.96184	[GO:0005524] ATP binding; [GO:0016021] integral to membrane; [KOG0057] Mitochondrial Fe/S cluster exporter, ABC superfamily; [PF00664] ABC transporter transmembrane region; [GO:0016887] ATPase activity; [GO:0006810] transport; [GO:0055085] transmembrane transport; [GO:0042626] ATPase activity, coupled to transmembrane movement of substances; [PTHR24221] FAMILY NOT NAMED; [PTHR24221:SF18] SUBFAMIL…
Mapoly0001s0332	1	1.00949	0.0136206	1	0.0193199	1	0
Mapoly0001s0333	6.70037	8.11343	0.276071	0.446037	0.198428	0.746433	[KOG1211] Amidases; [PTHR11895] AMIDASE; [GO:0016884] carbon-nitrogen ligase activity, with glutamine as amido-N-donor; [PF01425] Amidase
Mapoly0001s0334	189.389	179.449	-0.0777787	0.913282	-0.0277309	0.98733	[GO:0005840] ribosome; [GO:0003735] structural constituent of ribosome; [PF00281] Ribosomal protein L5; [PTHR11994:SF4] 50S RIBOSOMAL PROTEIN L5; [K02931] large subunit ribosomal protein L5; [GO:0006412] translation; [KOG0398] Mitochondrial/chloroplast ribosomal protein L5/L7; [PTHR11994] 60S RIBOSOMAL PROTEIN L11-RELATED; [PF00673] ribosomal L5P family C-terminus
Mapoly0001s0335	76.1532	74.7432	-0.0269623	0.980227	-0.0507612	0.975104	[KOG0978] E3 ubiquitin ligase involved in syntaxin degradation
Mapoly0001s0336	1.01439	1.21442	0.259644	1	0.111174	1	0
Mapoly0001s0337	16.0743	13.8501	-0.21486	0.5747	-0.0696182	0.960708	0
Mapoly0001s0338	4.32411	2.62046	-0.722583	0.0161207	-0.661326	0.0396788	0
Mapoly0001s0339	1.17976	1.07784	-0.130342	1	-0.123381	1	0
Mapoly0001s0340	1	1.00808	0.0116122	1	0.0108993	1	0
Mapoly0001s0341	79.3439	89.625	0.175782	0.692386	0.0855214	0.93241	[GO:0006355] regulation of transcription, DNA-dependent; [PTHR31677] FAMILY NOT NAMED; [PF00847] AP2 domain; [GO:0003700] sequence-specific DNA binding transcription factor activity; [K09286] EREBP-like factor
Mapoly0001s0342	2.28301	3.07032	0.427452	0.212045	0.200826	0.774561	0
Mapoly0001s0343	1.95891	3.58946	0.873716	0.112643	0.748135	0.223673	0
Mapoly0001s0344	31.63	30.5303	-0.0510518	0.949195	-0.0363059	0.983765	[KOG1454] Predicted hydrolase/acyltransferase (alpha/beta hydrolase superfamily); [PTHR10992] ALPHA/BETA HYDROLASE FOLD-CONTAINING PROTEIN; [PF00561] alpha/beta hydrolase fold
Mapoly0001s0345	78.6519	87.2922	0.150371	0.767956	0.000273119	0.99953	[KOG1196] Predicted NAD-dependent oxidoreductase; [GO:0055114] oxidation-reduction process; [PTHR11695:SF5] ZINC-CONTAINING ALCOHOL DEHYDROGENASE; [K08070] 2-alkenal reductase [EC:1.3.1.74]; [GO:0008270] zinc ion binding; [GO:0016491] oxidoreductase activity; [1.3.1.74] 2-alkenal reductase.; [PF00107] Zinc-binding dehydrogenase; [PTHR11695] ALCOHOL DEHYDROGENASE RELATED
Mapoly0001s0346	25.7153	27.1041	0.0758841	0.908349	0.0629476	0.961311	[K14664] IAA-amino acid hydrolase [EC:3.5.1.-]; [GO:0016787] hydrolase activity; [PF07687] Peptidase dimerisation domain; [3.5.1.-] In linear amides.; [PTHR11014] PEPTIDASE M20 FAMILY MEMBER; [GO:0008152] metabolic process; [PF01546] Peptidase family M20/M25/M40; [KOG2275] Aminoacylase ACY1 and related metalloexopeptidases
Mapoly0001s0347	1.02395	1	-0.0341477	1	-0.0102556	1	0
Mapoly0001s0348	12.063	13.427	0.154548	0.739398	0.0374959	0.981875	[KOG1342] Histone deacetylase complex, catalytic component RPD3; [PF00850] Histone deacetylase domain; [PTHR10625] HISTONE DEACETYLASE
Mapoly0001s0349	1	1	0	1	0	1	0
Mapoly0001s0350	13.1906	12.3214	-0.098344	0.864812	0.0409006	0.979315	[GO:0016758] transferase activity, transferring hexosyl groups; [KOG1022] Acetylglucosaminyltransferase EXT2/exostosin 2; [PTHR11062] EXOSTOSIN (HEPARAN SULFATE GLYCOSYLTRANSFERASE)-RELATED; [PTHR11062:SF2] EXOSTOSIN-LIKE GLYCOSYLTRANSFERASE; [PF09258] Glycosyl transferase family 64 domain; [GO:0031227] intrinsic to endoplasmic reticulum membrane
Mapoly0001s0351	37.0682	38.0533	0.0378395	0.964196	-0.0030613	0.998894	[KOG3404] G10 protein/predicted nuclear transcription regulator; [PTHR19411] G10 PROTEIN HOMOLOG; [PF01125] G10 protein; [GO:0005634] nucleus; [K12873] bud site selection protein 31
Mapoly0001s0352	1.01217	1	-0.0174536	1	-0.0175129	1	0
Mapoly0001s0353	17.1217	17.231	0.00918048	0.99276	-0.102615	0.895344	[GO:0005515] protein binding; [PF11566] PI31 proteasome regulator N-terminal; [PTHR15537] FAMILY NOT NAMED; [PF00646] F-box domain
Mapoly0001s0354	1	1	0	1	0	1	0
Mapoly0001s0355	14.1209	15.541	0.138247	0.763535	-0.00097049	0.99953	[GO:0016020] membrane; [GO:0004222] metalloendopeptidase activity; [PF01457] Leishmanolysin; [PF07974] EGF-like domain; [KOG2556] Leishmanolysin-like peptidase (Peptidase M8 family); [3.4.24.36] Leishmanolysin.; [GO:0007155] cell adhesion; [GO:0006508] proteolysis; [K01404] leishmanolysin [EC:3.4.24.36]; [PTHR10942] LEISHMANOLYSIN-LIKE PEPTIDASE
Mapoly0001s0356	4.77164	2.34227	-1.02658	0.00245367	-0.953795	0.00945597	0
Mapoly0001s0357	66.6501	30.5326	-1.12626	0.000933508	-0.904212	0.000992003	[PF01740] STAS domain; [PF00916] Sulfate transporter family; [GO:0015116] sulfate transmembrane transporter activity; [GO:0016021] integral to membrane; [PF13792] Sulfate transporter N-terminal domain with GLY motif; [GO:0008272] sulfate transport; [KOG0236] Sulfate/bicarbonate/oxalate exchanger SAT-1 and related transporters (SLC26 family); [PTHR11814] SULFATE TRANSPORTER
Mapoly0001s0358	1	1	0	1	0	1	0
Mapoly0001s0359	12.3798	12.5322	0.0176517	0.987491	0.0755542	0.946963	[KOG2286] Exocyst complex subunit SEC6; [GO:0000145] exocyst; [PF06046] Exocyst complex component Sec6; [PTHR21292] EXOCYST COMPLEX COMPONENT SEC6-RELATED; [PTHR21292:SF1] EXOCYST COMPLEX COMPONENT SEC6; [GO:0006887] exocytosis
Mapoly0001s0360	81.9045	52.227	-0.649147	0.00314531	-0.517879	0.0404271	[GO:0003755] peptidyl-prolyl cis-trans isomerase activity; [PTHR11071] PEPTIDYL-PROLYL CIS-TRANS ISOMERASE; [PF00160] Cyclophilin type peptidyl-prolyl cis-trans isomerase/CLD; [GO:0000413] protein peptidyl-prolyl isomerization; [GO:0006457] protein folding; [KOG0881] Cyclophilin type peptidyl-prolyl cis-trans isomerase
Mapoly0001s0361	17.14	15.2444	-0.169088	0.677626	-0.146115	0.808992	[GO:0005524] ATP binding; [PF00069] Protein kinase domain; [PTHR24360] MAPKK/MEKK; [GO:0004672] protein kinase activity; [GO:0006468] protein phosphorylation; [PTHR24360:SF21] DUAL SPECIFICITY MITOGEN-ACTIVATED PROTEIN KINASE KINASE-RELATED; [KOG0581] Mitogen-activated protein kinase kinase (MAP2K)
Mapoly0001s0362	2.05684	2.55853	0.314886	0.381131	0.0922198	0.935789	0
Mapoly0001s0363	42.1499	45.6862	0.116229	0.844239	0.327145	0.323687	0
Mapoly0001s0364	38.3667	38.587	0.0082602	0.992878	-0.00166252	0.998993	[PTHR23322] FAS-ASSOCIATED PROTEIN; [PF02809] Ubiquitin interaction motif; [GO:0005515] protein binding; [PF00789] UBX domain; [PTHR23322:SF3] ARA4-INTERACTING PROTEIN
Mapoly0001s0365	39.1504	35.5361	-0.139742	0.781981	-0.0333009	0.983769	[PTHR22880] FALZ-RELATED BROMODOMAIN-CONTAINING PROTEINS; [GO:0005515] protein binding; [PF00439] Bromodomain; [KOG1474] Transcription initiation factor TFIID, subunit BDF1 and related bromodomain proteins
Mapoly0001s0366	1.19718	1.26866	0.0836771	1	0.0664453	1	0
Mapoly0001s0367	1.00942	1	-0.0135213	1	7.60596e-05	1	0
Mapoly0001s0368	9.60987	2.79081	-1.78383	0.000933508	-1.50368	0.000992003	[PF14365] Domain of unknown function (DUF4409); [PF03080] Domain of unknown function (DUF239); [PTHR31589] FAMILY NOT NAMED
Mapoly0001s0369	22.2315	23.4705	0.0782433	1	0.0347702	1	[K12879] THO complex subunit 2; [PF11262] Transcription factor/nuclear export subunit protein 2; [PTHR21597] THO2 PROTEIN; [PF11732] Transcription- and export-related complex subunit; [PTHR21597:SF0] SUBFAMILY NOT NAMED; [KOG1874] KEKE-like motif-containing transcription regulator (Rlr1)/suppressor of sin4
Mapoly0001s0370	4.5668	4.06921	-0.166435	0.769423	-0.277313	0.569253	0
Mapoly0001s0371	60.2818	53.0547	-0.184242	0.694996	-0.113385	0.888173	[PF11331] Protein of unknown function (DUF3133); [PTHR31105] FAMILY NOT NAMED
Mapoly0001s0372	1.63183	1.26428	-0.368175	0.0577646	-0.284924	0.275294	0
Mapoly0001s0373	2.10466	2.04548	-0.0411478	0.970053	-0.0696848	0.965922	0
Mapoly0001s0374	1.10205	1.2091	0.133744	1	-0.0721345	1	0
Mapoly0001s0375	340.189	307.124	-0.147515	0.793777	-0.119021	0.894439	[GO:0055114] oxidation-reduction process; [GO:0008270] zinc ion binding; [PF08240] Alcohol dehydrogenase GroES-like domain; [GO:0016491] oxidoreductase activity; [KOG1198] Zinc-binding oxidoreductase; [PF13602] Zinc-binding dehydrogenase; [PTHR11695] ALCOHOL DEHYDROGENASE RELATED
Mapoly0001s0376	1.75881	1.59812	-0.138226	0.828625	-0.197896	0.729857	0
Mapoly0001s0377	1.21982	1.14733	-0.0883903	1	-0.0772305	1	0
Mapoly0001s0378	4.33298	4.36954	0.0121218	0.99022	0.0316762	0.984864	[PTHR32086] FAMILY NOT NAMED; [K10891] fanconi anemia group D2 protein; [GO:0006281] DNA repair; [KOG4712] Uncharacterized conserved protein; [PF14631] Fanconi anaemia protein FancD2 nuclease
Mapoly0001s0379	1.12989	1.20441	0.0921407	1	0.215412	1	[PF12142] Polyphenol oxidase middle domain; [PF00264] Common central domain of tyrosinase; [GO:0055114] oxidation-reduction process; [PTHR11474] TYROSINASE; [GO:0016491] oxidoreductase activity; [GO:0008152] metabolic process; [GO:0004097] catechol oxidase activity
Mapoly0001s0380	8.1928	8.25494	0.0109011	0.993003	-0.0513325	0.98178	[K06962] ribosomal RNA assembly protein; [PF05991] YacP-like NYN domain
Mapoly0001s0381	4.16259	4.90088	0.235559	0.759921	0.412258	0.50498	[PF00150] Cellulase (glycosyl hydrolase family 5); [GO:0004553] hydrolase activity, hydrolyzing O-glycosyl compounds; [GO:0005975] carbohydrate metabolic process; [PTHR31263] FAMILY NOT NAMED; [PTHR31263:SF0] SUBFAMILY NOT NAMED
Mapoly0001s0382	6.32521	5.62319	-0.169725	0.767101	0.0744078	0.9618	[PTHR32303] FAMILY NOT NAMED; [PF13360] PQQ-like domain; [PF01011] PQQ enzyme repeat
Mapoly0001s0383	22.2358	18.7144	-0.248736	0.427853	-0.299903	0.334685	0
Mapoly0001s0384	1.14438	1.03321	-0.147442	1	-0.129801	1	0
Mapoly0001s0385	36.1865	37.7361	0.0604938	0.935329	0.0902168	0.919278	[PTHR31636] FAMILY NOT NAMED; [PF03514] GRAS domain family
Mapoly0001s0386	32.1462	29.1298	-0.142152	0.771839	-0.0717112	0.951093	[GO:0000287] magnesium ion binding; [KOG0786] 3-isopropylmalate dehydrogenase; [1.1.1.85] 3-isopropylmalate dehydrogenase.; [GO:0055114] oxidation-reduction process; [PF00180] Isocitrate/isopropylmalate dehydrogenase; [K00052] 3-isopropylmalate dehydrogenase [EC:1.1.1.85]; [GO:0016616] oxidoreductase activity, acting on the CH-OH group of donors, NAD or NADP as acceptor; [PTHR11835] DECARBOXYLATI…
Mapoly0001s0387	13.5814	13.8341	0.0265966	0.983637	-0.0959385	0.947166	[GO:0045454] cell redox homeostasis; [PF00085] Thioredoxin
Mapoly0001s0388	2.22249	1.40546	-0.661132	0.00737331	-0.734063	0.00183355	0
Mapoly0001s0389	3.25379	2.86098	-0.185612	0.844239	-0.542575	0.27201	0
Mapoly0001s0390	12.301	12.551	0.0290267	0.976635	0.208396	0.651074	[GO:0004553] hydrolase activity, hydrolyzing O-glycosyl compounds; [GO:0005975] carbohydrate metabolic process; [PF09478] Carbohydrate binding domain CBM49; [PF00759] Glycosyl hydrolase family 9; [GO:0030246] carbohydrate binding; [PTHR22298] ENDO-1,4-BETA-GLUCANASE
Mapoly0001s0391	8.63702	10.0701	0.221472	0.46944	0.241696	0.457516	[GO:0005634] nucleus; [PF05965] F/Y rich C-terminus
Mapoly0001s0392	16.847	18.5458	0.138601	0.819334	0.204571	0.722559	[KOG0121] Nuclear cap-binding protein complex, subunit CBP20 (RRM superfamily); [GO:0000339] RNA cap binding; [GO:0045292] mRNA cis splicing, via spliceosome; [K12883] nuclear cap-binding protein subunit 2; [GO:0003676] nucleic acid binding; [GO:0005846] nuclear cap binding complex; [PTHR18847] 20 KD NUCLEAR CAP BINDING PROTEIN; [PTHR18847:SF0] SUBFAMILY NOT NAMED; [PF00076] RNA recognition motif…
Mapoly0001s0393	1.04707	1.0764	0.0398528	1	-0.000717465	1	0
Mapoly0001s0394	24.885	28.8377	0.21268	0.548283	0.148259	0.80087	[PF13855] Leucine rich repeat; [KOG4658] Apoptotic ATPase; [GO:0005515] protein binding; [PF00560] Leucine Rich Repeat; [PTHR23155] LEUCINE-RICH REPEAT-CONTAINING PROTEIN; [GO:0043531] ADP binding; [PF00931] NB-ARC domain
Mapoly0001s0395	1.91162	1.90279	-0.00668244	0.99716	0.145998	0.886307	0
Mapoly0001s0396	17.4916	17.3695	-0.010106	0.991187	0.0633447	0.961311	[PTHR15415] MITOFILIN; [PF09731] Mitochondrial inner membrane protein
Mapoly0001s0397	46.671	32.7764	-0.509869	0.0235727	-0.326966	0.290104	[PF05603] Protein of unknown function (DUF775); [PTHR12925:SF0] SUBFAMILY NOT NAMED; [KOG4067] Uncharacterized conserved protein; [PTHR12925] UNCHARACTERIZED
Mapoly0001s0398	8.22332	8.83194	0.103009	0.876962	0.175033	0.774614	[GO:0003677] DNA binding; [GO:0005524] ATP binding; [PF02518] Histidine kinase-, DNA gyrase B-, and HSP90-like ATPase; [PF01751] Toprim domain; [PTHR10169] DNA TOPOISOMERASE/GYRASE; [PF00986] DNA gyrase B subunit, carboxyl terminus; [GO:0006265] DNA topological change; [GO:0003918] DNA topoisomerase type II (ATP-hydrolyzing) activity; [KOG0355] DNA topoisomerase type II; [5.99.1.3] DNA topoisomer…
Mapoly0001s0399	20.5883	24.1151	0.228112	0.502553	0.072208	0.949824	[PF13243] Prenyltransferase-like; [5.4.99.8] Cycloartenol synthase.; [K01853] cycloartenol synthase [EC:5.4.99.8]; [GO:0003824] catalytic activity; [PF00432] Prenyltransferase and squalene oxidase repeat; [KOG0497] Oxidosqualene-lanosterol cyclase and related proteins; [PTHR11764] FAMILY NOT NAMED
Mapoly0001s0400	6.14178	6.31431	0.0399683	0.963484	-0.0491468	0.975302	[GO:0016020] membrane; [PF00571] CBS domain; [GO:0006821] chloride transport; [PF00654] Voltage gated chloride channel; [GO:0055085] transmembrane transport; [GO:0005247] voltage-gated chloride channel activity; [KOG0475] Cl- channel CLC-3 and related proteins (CLC superfamily); [GO:0030554] adenyl nucleotide binding; [PTHR11689] CHLORIDE CHANNEL
Mapoly0001s0401	4.98948	6.97263	0.482813	0.171262	0.204787	0.817479	0
Mapoly0001s0402	12.2501	11.1704	-0.133113	0.839722	0.046537	0.979931	[PF09991] Predicted membrane protein (DUF2232)
Mapoly0001s0403	34.6472	38.6261	0.156837	0.763062	0.0988886	0.919497	[K12832] splicing factor 3B subunit 5; [PF07189] Splicing factor 3B subunit 10 (SF3b10); [PTHR20978:SF0] SUBFAMILY NOT NAMED; [KOG3485] Uncharacterized conserved protein; [PTHR20978] FAMILY NOT NAMED
Mapoly0001s0404	14.5545	15.0076	0.044228	0.954785	-0.0304527	0.984864	[1.8.1.7] Glutathione-disulfide reductase.; [GO:0050660] flavin adenine dinucleotide binding; [KOG0405] Pyridine nucleotide-disulphide oxidoreductase; [PTHR22912] DISULFIDE OXIDOREDUCTASE; [GO:0055114] oxidation-reduction process; [GO:0045454] cell redox homeostasis; [PF00070] Pyridine nucleotide-disulphide oxidoreductase; [GO:0016491] oxidoreductase activity; [K00383] glutathione reductase (NADP…
Mapoly0001s0405	7.1443	8.07807	0.177218	0.767956	0.187123	0.813689	[PTHR13620] 3-5 EXONUCLEASE; [GO:0008408] 3'-5' exonuclease activity; [PF01612] 3'-5' exonuclease; [GO:0006139] nucleobase-containing compound metabolic process; [GO:0003676] nucleic acid binding
Mapoly0001s0406	8.6062	7.89492	-0.124452	0.802776	-0.16524	0.751358	[GO:0000922] spindle pole; [KOG2000] Gamma-tubulin complex, DGRIP91/SPC98 component; [PF04130] Spc97 / Spc98 family; [GO:0005856] cytoskeleton; [GO:0005815] microtubule organizing center; [GO:0000226] microtubule cytoskeleton organization; [PTHR19302] GAMMA TUBULIN COMPLEX PROTEIN; [GO:0007020] microtubule nucleation; [PTHR19302:SF14] GAMMA-TUBULIN COMPLEX COMPONENT 3 (GCP-3)
Mapoly0001s0407	34.9746	30.6323	-0.191254	0.616903	-0.18863	0.689454	[PF07714] Protein tyrosine kinase; [KOG0192] Tyrosine kinase specific for activated (GTP-bound) p21cdc42Hs; [PTHR23257] SERINE-THREONINE PROTEIN KINASE; [GO:0004672] protein kinase activity; [GO:0006468] protein phosphorylation
Mapoly0001s0408	634.575	568.598	-0.158382	0.838444	-0.265304	0.651246	[KOG1375] Beta tubulin; [PF00091] Tubulin/FtsZ family, GTPase domain; [GO:0005874] microtubule; [K07375] tubulin beta; [PTHR11588] TUBULIN; [GO:0007017] microtubule-based process; [PF03953] Tubulin C-terminal domain; [GO:0006184] GTP catabolic process; [GO:0003924] GTPase activity; [GO:0051258] protein polymerization; [GO:0043234] protein complex; [GO:0005525] GTP binding
Mapoly0001s0409	13.9857	14.1598	0.0178484	0.985913	0.0248607	0.988109	[GO:0051260] protein homooligomerization; [PF00805] Pentapeptide repeats (8 copies); [PTHR14958] POTASSIUM CHANNEL TETRAMERISATION DOMAIN CONTAINING PROTEIN; [PF02214] BTB/POZ domain; [KOG1665] AFH1-interacting protein FIP2, contains BTB/POZ domain and pentapeptide repeats
Mapoly0001s0410	21.4768	22.6664	0.0777762	0.908011	0.0110941	0.996714	[GO:0016020] membrane; [PTHR11929:SF5] GB DEF: ALPHA-(1,4)-FUCOSYLTRANSFERASE (EC 2.4.1.-) (FT4-M) (GALACTOSIDE 3(4)- L-FUCOSYL; [GO:0006486] protein glycosylation; [PF00852] Glycosyltransferase family 10 (fucosyltransferase); [K14412] alpha-1,4-fucosyltransferase [EC:2.4.1.-]; [GO:0008417] fucosyltransferase activity; [PTHR11929] ALPHA-(1,3)-FUCOSYLTRANSFERASE; [KOG2619] Fucosyltransferase; [2.4…
Mapoly0001s0411	1	1.53474	0.617998	1	0.819631	0.0183492	0
Mapoly0001s0412	4.72891	4.96581	0.0705214	0.967331	0.112503	0.96924	0
Mapoly0001s0413	28.4838	28.8646	0.0191596	0.985913	-0.0820563	0.932392	[GO:0005515] protein binding; [PF00627] UBA/TS-N domain
Mapoly0001s0414	10.7682	9.88957	-0.122792	0.826156	0.0330695	0.984736	[PF14686] Polysaccharide lyase family 4, domain II; [PTHR32018] FAMILY NOT NAMED; [PF14683] Polysaccharide lyase family 4, domain III; [PF06045] Rhamnogalacturonate lyase family
Mapoly0001s0415	13.2632	15.0119	0.178678	0.743201	0.364606	0.340704	[PF05641] Agenet domain
Mapoly0001s0416	26.347	19.6136	-0.425784	0.0721455	-0.360376	0.189344	[PF01852] START domain; [PTHR12136] STEROIDOGENIC ACUTE REGULATORY PROTEIN (STAR); [GO:0008289] lipid binding; [PF07059] Protein of unknown function (DUF1336)
Mapoly0001s0417	1	1	0	1	0.0234126	1	0
Mapoly0001s0418	4.57381	2.72304	-0.748178	0.043973	-0.668064	0.0879148	0
Mapoly0001s0419	8.50544	8.61577	0.0185939	0.988788	-0.253493	0.67621	[PTHR13789:SF4] MONOXYGENASE; [PF01494] FAD binding domain; [KOG2614] Kynurenine 3-monooxygenase and related flavoprotein monooxygenases; [PTHR13789] MONOOXYGENASE
Mapoly0001s0420	7.14033	8.57419	0.26401	0.340644	0.256258	0.433171	[PTHR16212:SF4] SUBFAMILY NOT NAMED; [PF12530] Protein of unknown function (DUF3730); [PTHR16212] FAMILY NOT NAMED
Mapoly0001s0421	6.70902	9.55838	0.510664	0.100081	0.430434	0.268311	[KOG4178] Soluble epoxide hydrolase; [PTHR10992] ALPHA/BETA HYDROLASE FOLD-CONTAINING PROTEIN; [PF12697] Alpha/beta hydrolase family
Mapoly0001s0422	2.03849	2.28478	0.164554	0.74702	0.114624	0.899315	[GO:0048046] apoplast; [GO:0016762] xyloglucan:xyloglucosyl transferase activity; [GO:0006073] cellular glucan metabolic process; [PTHR31062] FAMILY NOT NAMED; [PF06955] Xyloglucan endo-transglycosylase (XET) C-terminus; [GO:0004553] hydrolase activity, hydrolyzing O-glycosyl compounds; [GO:0005975] carbohydrate metabolic process; [PF00722] Glycosyl hydrolases family 16; [2.4.1.207] Xyloglucan:xy…
Mapoly0001s0423	21.2912	19.838	-0.101991	0.861985	-0.314596	0.295604	[PF03109] ABC1 family; [PTHR10566] CHAPERONE-ACTIVITY OF BC1 COMPLEX (CABC1)-RELATED; [KOG1235] Predicted unusual protein kinase
Mapoly0001s0424	4432.12	3359.87	-0.399592	0.311887	-0.437262	0.406022	[GO:0016020] membrane; [PTHR19139] AQUAPORIN TRANSPORTER; [GO:0006810] transport; [KOG0223] Aquaporin (major intrinsic protein family); [GO:0005215] transporter activity; [PF00230] Major intrinsic protein
Mapoly0001s0425	1	1	0	1	0	1	[PF00078] Reverse transcriptase (RNA-dependent DNA polymerase); [GO:0008168] methyltransferase activity; [PF00145] C-5 cytosine-specific DNA methylase
Mapoly0001s0426	1	1	0	1	0	1	0
Mapoly0001s0427	50.6	55.9757	0.145663	0.800831	0.13677	0.85423	[PTHR31580] FAMILY NOT NAMED; [PF05911] Plant protein of unknown function (DUF869)
Mapoly0001s0428	1.49685	1.79296	0.260412	0.918799	0.254215	0.944576	0
Mapoly0001s0429	1.04376	1	-0.0617914	1	-0.061998	1	0
Mapoly0001s0430	20.429	17.6606	-0.210084	0.548283	-0.0739493	0.944576	[PTHR21402] UNCHARACTERIZED; [PF05253] U11-48K-like CHHC zinc finger
Mapoly0001s0431	25.722	24.5101	-0.0696265	0.918799	-0.000392585	0.99953	0
Mapoly0001s0432	17.2868	20.4121	0.239754	0.471047	0.113618	0.879753	[PF08553] VID27 cytoplasmic protein; [PTHR31913] FAMILY NOT NAMED; [KOG2395] Protein involved in vacuole import and degradation
Mapoly0001s0433	25.3412	25.5277	0.0105787	0.991484	0.118222	0.873227	0
Mapoly0001s0434	143.075	126.607	-0.176414	0.696526	-0.0748916	0.94883	0
Mapoly0001s0435	1	1	0	1	0	1	0
Mapoly0001s0436	586.213	408.3	-0.521795	0.0867451	-0.516882	0.0897032	[2.6.1.44] Alanine--glyoxylate transaminase.; [K00830] alanine-glyoxylate transaminase / serine-glyoxylate transaminase / serine-pyruvate transaminase [EC:2.6.1.44 2.6.1.45 2.6.1.51]; [GO:0008152] metabolic process; [2.6.1.45] Serine--glyoxylate transaminase.; [PTHR21152] AMINOTRANSFERASE CLASS V; [2.6.1.51] Serine--pyruvate transaminase.; [KOG2862] Alanine-glyoxylate aminotransferase AGT1; [PF00…
Mapoly0001s0437	21.7734	21.7768	0.000225265	0.99945	0.0160771	0.997418	[PF10241] Uncharacterized conserved protein; [PTHR13511:SF0] SUBFAMILY NOT NAMED; [PTHR13511] UNCHARACTERIZED
Mapoly0001s0438	16.1607	12.8413	-0.331698	0.349381	-0.329044	0.414133	[PTHR10344] THYMIDYLATE KINASE; [2.7.4.9] dTMP kinase.; [K00943] dTMP kinase [EC:2.7.4.9]; [KOG3327] Thymidylate kinase/adenylate kinase; [PF02223] Thymidylate kinase
Mapoly0001s0439	16.802	18.0589	0.104077	0.874703	-0.00280067	0.998894	0
Mapoly0001s0440	31.9985	32.4684	0.021032	0.985664	0.0430276	0.979315	[GO:0009058] biosynthetic process; [GO:0030170] pyridoxal phosphate binding; [KOG0257] Kynurenine aminotransferase, glutamine transaminase K; [PF00155] Aminotransferase class I and II; [PTHR11751] SUBGROUP I AMINOTRANSFERASE RELATED
Mapoly0001s0441	14.7959	13.3318	-0.150326	0.838551	0.229402	0.734004	[PTHR15664] C20ORF30 PROTEIN; [PF05915] Eukaryotic protein of unknown function (DUF872); [KOG4753] Predicted membrane protein
Mapoly0001s0442	12.8376	11.8617	-0.114065	0.91703	-0.119875	0.946521	[PF12600] Protein of unknown function (DUF3769)
Mapoly0001s0443	12.5416	10.4692	-0.260565	0.553561	-0.213633	0.743659	[GO:0007264] small GTPase mediated signal transduction; [K07890] Ras-related protein Rab-21; [PTHR24073] FAMILY NOT NAMED; [KOG0088] GTPase Rab21, small G protein superfamily; [PF00071] Ras family; [GO:0005525] GTP binding; [PTHR24073:SF8] SUBFAMILY NOT NAMED
Mapoly0001s0444	11.8213	11.9733	0.0184321	1	0.105367	1	[GO:0016020] membrane; [PF00072] Response regulator receiver domain; [PF02518] Histidine kinase-, DNA gyrase B-, and HSP90-like ATPase; [GO:0000160] phosphorelay signal transduction system; [KOG0519] Sensory transduction histidine kinase; [GO:0007165] signal transduction; [PTHR24423] TWO-COMPONENT SENSOR HISTIDINE KINASE; [PF00512] His Kinase A (phospho-acceptor) domain; [GO:0000155] phosphorelay…
Mapoly0001s0445	25.2805	26.0017	0.040581	0.96395	0.00134574	0.999264	[GO:0005840] ribosome; [KOG1711] Mitochondrial/chloroplast ribosomal protein L22; [GO:0003735] structural constituent of ribosome; [GO:0015934] large ribosomal subunit; [PTHR13501:SF1] SUBFAMILY NOT NAMED; [PTHR13501] CHLOROPLAST 50S RIBOSOMAL PROTEIN L22-RELATED; [PF00237] Ribosomal protein L22p/L17e; [GO:0006412] translation
Mapoly0001s0446	3.91574	3.92913	0.00492493	0.99611	0.0135691	0.996525	0
Mapoly0001s0447	20.7084	21.416	0.048473	0.951567	-0.0730988	0.947166	[KOG0925] mRNA splicing factor ATP-dependent RNA helicase; [GO:0005524] ATP binding; [GO:0004386] helicase activity; [PTHR18934] ATP-DEPENDENT RNA HELICASE; [3.6.4.13] RNA helicase.; [PF00270] DEAD/DEAH box helicase; [PF00271] Helicase conserved C-terminal domain; [K12820] pre-mRNA-splicing factor ATP-dependent RNA helicase DHX15/PRP43 [EC:3.6.4.13]; [PF04408] Helicase associated domain (HA2); [G…
Mapoly0001s0448	1	1	0	1	0.0255559	1	0
Mapoly0001s0449	27.5744	26.8626	-0.0377305	0.964101	-0.0270155	0.986517	[GO:0006355] regulation of transcription, DNA-dependent; [PF04153] NOT2 / NOT3 / NOT5 family; [GO:0005634] nucleus; [K12605] CCR4-NOT transcription complex subunit 2; [PTHR23326] CCR4 NOT-RELATED
Mapoly0001s0450	1	1	0	1	0	1	0
Mapoly0001s0451	8.52814	9.35894	0.134114	0.759746	0.157931	0.749251	[GO:0016773] phosphotransferase activity, alcohol group as acceptor; [K00888] phosphatidylinositol 4-kinase [EC:2.7.1.67]; [GO:0046854] phosphatidylinositol phosphorylation; [PTHR10048] PHOSPHATIDYLINOSITOL KINASE; [PF00613] Phosphoinositide 3-kinase family, accessory domain (PIK domain); [PTHR10048:SF15] PHOSPHATIDYLINOSITOL 4-KINASE ALPHA; [PF00454] Phosphatidylinositol 3- and 4-kinase; [2.7.1.…
Mapoly0001s0452	10.1006	10.1584	0.00824502	0.9937	0.069679	0.967841	[KOG0798] Uncharacterized conserved protein; [PTHR13395:SF6] SUBFAMILY NOT NAMED; [PF09724] Uncharacterized conserved protein (DUF2036); [K11271] sister chromatid cohesion protein DCC1; [PTHR13395] SISTER CHROMATID COHESION PROTEIN DCC1-RELATED
Mapoly0001s0453	1.25548	1.35874	0.114031	1	0.0576191	1	0
Mapoly0001s0454	239.139	266.102	0.15413	0.779253	0.0971865	0.921624	[PTHR24012] FAMILY NOT NAMED; [GO:0003676] nucleic acid binding; [PF00076] RNA recognition motif. (a.k.a. RRM, RBD, or RNP domain)
Mapoly0001s0455	53.684	58.3827	0.121049	0.8376	-0.0632984	0.961902	[PF00782] Dual specificity phosphatase, catalytic domain; [PTHR10343] 5'-AMP-ACTIVATED PROTEIN KINASE , BETA SUBUNIT; [GO:0006470] protein dephosphorylation; [GO:0008138] protein tyrosine/serine/threonine phosphatase activity
Mapoly0001s0456	162.514	198.021	0.285089	0.385533	0.510256	0.0446663	[KOG3473] RNA polymerase II transcription elongation factor Elongin/SIII, subunit elongin C; [K03872] transcription elongation factor B, polypeptide 1; [GO:0006511] ubiquitin-dependent protein catabolic process; [PTHR20648] FAMILY NOT NAMED; [PF03931] Skp1 family, tetramerisation domain
Mapoly0001s0457	23.0806	22.763	-0.01999	0.985664	0.102403	0.9089	[PTHR14360:SF1] UNCHARACTERIZED; [PF07798] Protein of unknown function (DUF1640); [KOG3156] Uncharacterized membrane protein; [PTHR14360] UNCHARACTERIZED
Mapoly0001s0458	25.1381	25.6443	0.0287626	0.977292	-0.00272181	0.998894	[KOG1743] Ferric reductase-like proteins; [GO:0016192] vesicle-mediated transport; [PTHR21493] CGI-141-RELATED/LIPASE CONTAINING PROTEIN; [PF04178] Got1/Sft2-like family
Mapoly0001s0459	4.813	4.50217	-0.0963159	0.941643	0.0647811	0.983168	0
Mapoly0001s0460	1.49222	1.50172	0.00915561	0.990188	0.0507067	0.960643	0
Mapoly0001s0461	3.45845	3.16482	-0.128002	0.91395	-0.0445346	0.987831	0
Mapoly0001s0462	30.0564	26.2187	-0.197076	0.597128	-0.187614	0.684294	[PF13855] Leucine rich repeat; [GO:0005524] ATP binding; [KOG1187] Serine/threonine protein kinase; [PTHR24420:SF474] SUBFAMILY NOT NAMED; [PF00069] Protein kinase domain; [PF08263] Leucine rich repeat N-terminal domain; [GO:0005515] protein binding; [GO:0004672] protein kinase activity; [GO:0006468] protein phosphorylation; [PTHR24420] LEUCINE-RICH REPEAT RECEPTOR-LIKE PROTEIN KINASE
Mapoly0001s0463	2.06851	1.20129	-0.784007	0.731417	-0.79824	0.74513	0
Mapoly0001s0464	1.75101	1.32046	-0.407154	0.791943	-0.276122	0.795258	0
Mapoly0001s0465	1.04696	1.04083	-0.00847037	1	-0.0532766	1	0
Mapoly0001s0466	18.3501	17.3218	-0.0831991	0.893185	-0.131369	0.843012	[GO:0005515] protein binding; [PTHR13950] RABCONNECTIN-RELATED; [PF12234] RAVE protein 1 C terminal; [PF00400] WD domain, G-beta repeat
Mapoly0001s0467	1.0774	1	-0.107557	1	0.000473829	1	0
Mapoly0001s0468	48.6352	44.6652	-0.12285	0.828625	-0.0591548	0.966951	[5.1.3.15] Glucose-6-phosphate 1-epimerase.; [K01792] glucose-6-phosphate 1-epimerase [EC:5.1.3.15]; [PF01263] Aldose 1-epimerase; [GO:0005975] carbohydrate metabolic process; [PTHR11122] APOSPORY-ASSOCIATED PROTEIN C-RELATED; [GO:0016853] isomerase activity; [KOG1594] Uncharacterized enzymes related to aldose 1-epimerase
Mapoly0001s0469	47.508	39.025	-0.283772	0.477027	-0.265236	0.593536	[K00231] protoporphyrinogen oxidase [EC:1.3.3.4]; [PTHR10742] AMINE OXIDASE; [PF01593] Flavin containing amine oxidoreductase; [GO:0055114] oxidation-reduction process; [GO:0016491] oxidoreductase activity; [1.3.3.4] Protoporphyrinogen oxidase.; [KOG1276] Protoporphyrinogen oxidase; [PTHR10742:SF16] PROTOPORPHYRINOGEN OXIDASE
Mapoly0001s0470	1	1	0	1	0	1	0
Mapoly0001s0471	17.1859	13.0302	-0.399366	0.614592	-0.228561	0.894439	[PTHR22936:SF2] gb def: Hypothetical protein; [GO:0016021] integral to membrane; [GO:0004252] serine-type endopeptidase activity; [PF01694] Rhomboid family; [PTHR22936] RHOMBOID-RELATED; [GO:0006508] proteolysis
Mapoly0001s0472	2.81281	3.01173	0.0985803	0.858679	0.00518469	0.998336	[GO:0003677] DNA binding; [GO:0005524] ATP binding; [3.6.4.13] RNA helicase.; [GO:0016787] hydrolase activity; [PF04851] Type III restriction enzyme, res subunit; [K10896] fanconi anemia group M protein [EC:3.6.4.13]; [KOG0354] DEAD-box like helicase; [PF00271] Helicase conserved C-terminal domain; [PTHR14025] FAMILY NOT NAMED
Mapoly0001s0473	23.5658	22.0905	-0.0932686	0.879298	-0.00509893	0.998336	0
Mapoly0001s0474	108.896	114.986	0.0785073	0.914292	-0.0049753	0.998784	[PTHR24012] FAMILY NOT NAMED; [GO:0003676] nucleic acid binding; [K11294] nucleolin; [PF00076] RNA recognition motif. (a.k.a. RRM, RBD, or RNP domain); [KOG0148] Apoptosis-promoting RNA-binding protein TIA-1/TIAR (RRM superfamily)
Mapoly0001s0475	188.2	221.619	0.235815	0.538441	0.49545	0.0580752	[PF04525] Tubby C 2; [PTHR31087] FAMILY NOT NAMED
Mapoly0001s0476	42.2108	43.2063	0.0336295	0.970053	0.0270658	0.986517	[K01714] dihydrodipicolinate synthase [EC:4.2.1.52]; [GO:0016829] lyase activity; [4.2.1.52] Transferred entry: 4.3.3.7.; [PTHR12128:SF15] DIHYDRODIPICOLINATE SYNTHASE; [GO:0008152] metabolic process; [PTHR12128] DIHYDRODIPICOLINATE SYNTHASE; [PF00701] Dihydrodipicolinate synthetase family
Mapoly0001s0477	1.03084	1.12326	0.123865	1	0.156939	1	[PF01370] NAD dependent epimerase/dehydratase family; [GO:0003824] catalytic activity; [GO:0050662] coenzyme binding; [PTHR10366] NAD DEPENDENT EPIMERASE/DEHYDRATASE
Mapoly0001s0478	1	1	0	1	0	1	0
Mapoly0001s0479	66.5024	69.3592	0.0606809	0.934977	0.0799506	0.938701	[GO:0005759] mitochondrial matrix; [KOG2536] MAM33, mitochondrial matrix glycoprotein; [PTHR10826] COMPLEMENT COMPONENT 1; [PF02330] Mitochondrial glycoprotein
Mapoly0001s0480	11.2699	10.311	-0.128289	0.787258	-0.237649	0.478999	[PF00249] Myb-like DNA-binding domain; [PTHR13992] NUCLEAR RECEPTOR CO-REPRESSOR RELATED (NCOR); [GO:0003682] chromatin binding; [PTHR13992:SF7] GB DEF: ZGC:56355 PROTEIN; [KOG3227] Calcium-responsive transcription coactivator
Mapoly0001s0481	54.313	53.4462	-0.0232102	0.98199	-0.1293	0.852977	[KOG1190] Polypyrimidine tract-binding protein; [PF14259] RNA recognition motif (a.k.a. RRM, RBD, or RNP domain); [PF13893] RNA recognition motif. (a.k.a. RRM, RBD, or RNP domain); [PTHR11546] HETEROGENEOUS NUCLEAR RIBONUCLEOPROTEIN
Mapoly0001s0482	9.06677	9.69317	0.0963799	0.903252	0.179213	0.812481	[PF05764] YL1 nuclear protein; [KOG2897] DNA-binding protein YL1 and related proteins; [GO:0006355] regulation of transcription, DNA-dependent; [PF08265] YL1 nuclear protein C-terminal domain; [K11664] vacuolar protein sorting-associated protein 72; [GO:0005634] nucleus; [PTHR13275] YL-1 PROTEIN (TRANSCRIPTION FACTOR-LIKE 1)
Mapoly0001s0483	11.0339	13.093	0.246853	0.69904	0.146697	0.916027	[PTHR31447] FAMILY NOT NAMED; [KOG4176] Uncharacterized conserved protein; [PF13532] 2OG-Fe(II) oxygenase superfamily
Mapoly0001s0484	12.9289	12.536	-0.0445224	0.976813	0.069415	0.978843	[PF08245] Mur ligase middle domain; [GO:0005524] ATP binding; [PTHR23135:SF3] UDP-N-ACETYLMURAMOYLALANYL-D-GLUTAMYL-2,6-DIAMINOPIMELATE--D-ALANYL-D- ALANYL LIGASE; [GO:0005737] cytoplasm; [GO:0016874] ligase activity; [GO:0009058] biosynthetic process; [PF01225] Mur ligase family, catalytic domain; [PF02875] Mur ligase family, glutamate ligase domain; [PTHR23135] MUR LIGASE FAMILY MEMBER; [GO:000…
Mapoly0001s0485	1	1	0	1	0	1	0
Mapoly0001s0486	26.811	25.0791	-0.0963395	0.874703	-0.132299	0.850895	[KOG4172] Predicted E3 ubiquitin ligase; [PTHR10044] INHIBITOR OF APOPTOSIS; [PF10269] Transmembrane Fragile-X-F protein; [PF13920] Zinc finger, C3HC4 type (RING finger)
Mapoly0001s0487	6.2294	6.32136	0.0211418	0.985664	0.0768609	0.951394	[PTHR16216:SF2] SUBFAMILY NOT NAMED; [PTHR16216] FAMILY NOT NAMED
Mapoly0001s0488	1.30077	1.43588	0.142577	0.684268	-0.00698209	1	[PF01453] D-mannose binding lectin
Mapoly0001s0489	4.96057	6.1558	0.31144	0.696044	-0.172715	0.918478	0
Mapoly0001s0490	18.5473	17.3675	-0.0948191	0.875408	-0.0261041	0.987668	[PTHR21512:SF5] GB DEF: HYPOTHETICAL PROTEIN T5K6_30; [PTHR21512] FAMILY NOT NAMED; [KOG1953] Targeting complex (TRAPP) subunit; [PF08626] Transport protein Trs120 or TRAPPC9, TRAPP II complex subunit
Mapoly0001s0491	12.9825	9.80206	-0.405411	0.0897734	-0.209884	0.623402	[PF00754] F5/8 type C domain; [KOG4276] Predicted hormone receptor interactor; [PTHR24413] FAMILY NOT NAMED; [PF00651] BTB/POZ domain; [PF07707] BTB And C-terminal Kelch; [GO:0005515] protein binding; [PF12248] Farnesoic acid 0-methyl transferase; [GO:0007155] cell adhesion
Mapoly0001s0492	77.3714	80.2326	0.0523882	0.945604	-0.0428308	0.979807	[GO:0003755] peptidyl-prolyl cis-trans isomerase activity; [PTHR11071] PEPTIDYL-PROLYL CIS-TRANS ISOMERASE; [PF00160] Cyclophilin type peptidyl-prolyl cis-trans isomerase/CLD; [GO:0000413] protein peptidyl-prolyl isomerization; [GO:0006457] protein folding; [K01802] peptidylprolyl isomerase [EC:5.2.1.8]; [5.2.1.8] Peptidylprolyl isomerase.; [KOG0880] Peptidyl-prolyl cis-trans isomerase
Mapoly0001s0493	21.2909	20.5322	-0.0523487	0.945494	-0.0541243	0.969562	[GO:0005524] ATP binding; [3.6.4.13] RNA helicase.; [K12858] ATP-dependent RNA helicase DDX23/PRP28 [EC:3.6.4.13]; [PF00270] DEAD/DEAH box helicase; [PF00271] Helicase conserved C-terminal domain; [PTHR24031] FAMILY NOT NAMED; [GO:0003676] nucleic acid binding; [KOG0333] U5 snRNP-like RNA helicase subunit; [PTHR24031:SF23] SUBFAMILY NOT NAMED
Mapoly0001s0494	247.157	269.742	0.126152	0.844239	0.0602042	0.96924	[PF02991] Autophagy protein Atg8 ubiquitin like; [K08341] GABA(A) receptor-associated protein (autophagy-related protein 8); [PTHR10969] MICROTUBULE-ASSOCIATED PROTEINS 1A/1B LIGHT CHAIN 3-RELATED; [KOG1654] Microtubule-associated anchor protein involved in autophagy and membrane trafficking
Mapoly0001s0495	37.7472	26.1356	-0.530353	0.0565909	-0.537975	0.0859024	[PF14368] Probable lipid transfer
Mapoly0001s0496	1.91631	2.05783	0.102794	0.943897	0.114172	0.965922	[GO:0016020] membrane; [PTHR11654] OLIGOPEPTIDE TRANSPORTER-RELATED; [PF00854] POT family; [KOG1237] H+/oligopeptide symporter; [GO:0006810] transport; [GO:0005215] transporter activity
Mapoly0001s0497	13.5047	12.8278	-0.0741878	0.914292	-0.209551	0.660247	0
Mapoly0001s0498	12.0154	10.6195	-0.17817	0.739398	-0.013496	0.996525	[GO:0005515] protein binding; [PTHR22847] WD40 REPEAT PROTEIN; [KOG0294] WD40 repeat-containing protein; [PF00400] WD domain, G-beta repeat
Mapoly0001s0499	167.872	167.068	-0.00692619	0.994635	-0.120682	0.888038	[PTHR11353:SF8] RUBISCO SUBUNIT BINDING-PROTEIN BETA SUBUNIT, RUBB; [GO:0005524] ATP binding; [GO:0044267] cellular protein metabolic process; [PTHR11353] CHAPERONIN; [PF00118] TCP-1/cpn60 chaperonin family; [KOG0356] Mitochondrial chaperonin, Cpn60/Hsp60p
Mapoly0001s0500	8.53093	7.37087	-0.210868	0.558972	-0.155536	0.796789	[PF12854] PPR repeat; [PF01535] PPR repeat; [PTHR24015] FAMILY NOT NAMED; [PF13041] PPR repeat family
Mapoly0001s0501	33.5205	30.1943	-0.150767	0.799761	-0.322482	0.444452	[PF12681] Glyoxalase-like domain
Mapoly0001s0502	1	1.01977	0.0282424	1	0.0586234	1	0
Mapoly0001s0503	10.6098	8.82794	-0.265247	0.559668	-0.0430328	0.98363	[PF04117] Mpv17 / PMP22 family; [GO:0016021] integral to membrane; [PTHR11266] PEROXISOMAL MEMBRANE PROTEIN 2, PXMP2 (MPV17); [KOG1944] Peroxisomal membrane protein MPV17 and related proteins
Mapoly0001s0504	1.04518	1	-0.0637542	1	-0.0223155	1	0
Mapoly0001s0505	27.0984	22.6229	-0.260424	0.398269	-0.338508	0.239452	[PTHR23084] PHOSPHATIDYLINOSITOL-4-PHOSPHATE 5-KINASE RELATED; [PF02493] MORN repeat
Mapoly0001s0506	39.4345	34.8568	-0.178018	0.799761	-0.0756081	0.96924	0
Mapoly0001s0507	117.431	97.0615	-0.274842	0.373581	-0.201392	0.663691	0
Mapoly0001s0508	3.83656	3.68894	-0.056607	0.943897	0.0782802	0.951093	[KOG1187] Serine/threonine protein kinase; [PF07714] Protein tyrosine kinase; [GO:0004672] protein kinase activity; [PF12819] Carbohydrate-binding protein of the ER; [GO:0006468] protein phosphorylation; [PTHR24420] LEUCINE-RICH REPEAT RECEPTOR-LIKE PROTEIN KINASE
Mapoly0001s0509	1.16502	1.34494	0.207189	1	0.173129	1	0
Mapoly0001s0510	10.8776	10.4393	-0.0593364	0.938244	0.0864239	0.931504	[PTHR12677] UNCHARACTERIZED; [KOG3140] Predicted membrane protein; [PF09335] SNARE associated Golgi protein
Mapoly0001s0511	15.6889	10.8545	-0.531451	0.0333955	-0.144918	0.847913	0
Mapoly0001s0512	2.93048	4.45407	0.603987	0.335212	0.293645	0.810305	[PTHR32241] FAMILY NOT NAMED; [KOG0513] Ca2+-independent phospholipase A2; [PF01734] Patatin-like phospholipase; [GO:0006629] lipid metabolic process
Mapoly0001s0513	5.73816	5.55912	-0.0457317	0.963484	-0.0648328	0.969223	[PTHR32133] FAMILY NOT NAMED; [GO:0005515] protein binding; [PF00646] F-box domain
Mapoly0001s0514	12.0314	12.9803	0.109519	0.84418	0.112154	0.883526	[PF01602] Adaptin N terminal region; [GO:0016192] vesicle-mediated transport; [KOG1059] Vesicle coat complex AP-3, delta subunit; [K12396] AP-3 complex subunit delta-1; [GO:0006886] intracellular protein transport; [GO:0030117] membrane coat; [PTHR22781] DELTA ADAPTIN-RELATED
Mapoly0001s0515	2.78206	2.86752	0.04365	0.96395	0.129589	0.897253	[PF04844] Transcriptional repressor, ovate
Mapoly0001s0516	20.7574	22.1052	0.09076	0.881419	0.007082	0.997683	[KOG2428] Uncharacterized conserved protein; [PF04004] Leo1-like protein; [PTHR23146] LEO1 PROTEIN; [PTHR23146:SF0] SUBFAMILY NOT NAMED
Mapoly0001s0517	8.00443	8.72519	0.124388	0.851712	0.141558	0.87169	[KOG2743] Cobalamin synthesis protein; [PF07683] Cobalamin synthesis protein cobW C-terminal domain; [PTHR13748] COBW-RELATED; [PF02492] CobW/HypB/UreG, nucleotide-binding domain
Mapoly0001s0518	2.24481	1.87047	-0.263191	0.447488	-0.0898745	0.93241	0
Mapoly0001s0519	2.05145	1.70278	-0.268752	0.485394	-0.187216	0.779328	0
Mapoly0001s0520	1	1	0	1	0	1	0
Mapoly0001s0521	1	1	0	1	0.0164671	1	0
Mapoly0001s0522	305.103	284.549	-0.100619	0.889906	-0.163249	0.814101	0
Mapoly0001s0523	1.66061	1.83399	0.143274	0.857931	-0.177433	0.838101	0
Mapoly0001s0524	9.49027	9.59935	0.0164876	0.987709	0.152798	0.819882	[K13146] integrator complex subunit 9; [PTHR11203:SF2] INTEGRATOR COMPLEX SUBUNIT 9; [PTHR11203] CLEAVAGE AND POLYADENYLATION SPECIFICITY FACTOR; [GO:0016180] snRNA processing; [PF10996] Beta-Casp domain; [KOG1138] Predicted cleavage and polyadenylation specificity factor (CPSF subunit); [GO:0032039] integrator complex
Mapoly0001s0525	14.1361	14.1834	0.00481926	0.996018	0.00735673	0.997839	[K14408] cleavage stimulation factor subunit 3; [GO:0006397] mRNA processing; [GO:0005634] nucleus; [KOG1914] mRNA cleavage and polyadenylation factor I complex, subunit RNA14; [PTHR19980] RNA CLEAVAGE STIMULATION FACTOR; [PF05843] Suppressor of forked protein (Suf)
Mapoly0001s0526	20.3013	13.6236	-0.575464	0.012027	-0.365063	0.202078	[PF04389] Peptidase family M28; [PTHR12053] PROTEASE FAMILY M28 PLASMA GLUTAMATE CARBOXYPEPTIDASE-RELATED
Mapoly0001s0527	10.3921	10.5787	0.0256752	0.987254	0.152607	0.903239	[PTHR24089] FAMILY NOT NAMED; [PF00153] Mitochondrial carrier protein; [KOG0758] Mitochondrial carnitine-acylcarnitine carrier protein
Mapoly0001s0528	11.2974	11.4927	0.024727	0.979545	-0.0221592	0.990451	[PTHR24089] FAMILY NOT NAMED; [PF00153] Mitochondrial carrier protein; [KOG0758] Mitochondrial carnitine-acylcarnitine carrier protein
Mapoly0001s0529	6.25007	3.00723	-1.05544	0.000933508	-0.909948	0.000992003	[GO:0055114] oxidation-reduction process; [GO:0005515] protein binding; [1.13.11.12] Linoleate 13S-lipoxygenase.; [GO:0016702] oxidoreductase activity, acting on single donors with incorporation of molecular oxygen, incorporation of two atoms of oxygen; [PTHR11771] LIPOXYGENASE; [PF01477] PLAT/LH2 domain; [GO:0046872] metal ion binding; [K00454] lipoxygenase [EC:1.13.11.12]; [PF00305] Lipoxygenase
Mapoly0001s0530	25.8533	24.1782	-0.0966416	0.88186	-0.0533293	0.973167	[GO:0003677] DNA binding; [PF02151] UvrB/uvrC motif; [PF08755] Hemimethylated DNA-binding protein YccV like; [GO:0005515] protein binding; [PTHR31350] FAMILY NOT NAMED
Mapoly0001s0531	9.84497	5.99105	-0.716578	0.0304186	-0.741428	0.0510424	[PF07883] Cupin domain
Mapoly0001s0532	33.7294	23.1277	-0.544385	0.0214113	-0.482504	0.0640096	[PTHR17130] MITOCHONDRIAL OUTER MEMBRANE PROTEIN 25; [PF11998] Protein of unknown function (DUF3493); [PF13414] TPR repeat
Mapoly0001s0533	13.5231	12.4153	-0.123307	0.831393	-0.154573	0.816752	[KOG1267] Mitochondrial transcription termination factor, mTERF; [PF02536] mTERF; [PTHR13068] CGI-12 PROTEIN-RELATED
Mapoly0001s0534	21.7107	19.9482	-0.122148	0.815137	-0.206855	0.635568	[PTHR21461:SF10] gb def: CG12715-PA; [PF01697] Glycosyltransferase family 92; [PTHR21461] UNCHARACTERIZED
Mapoly0001s0535	2.0556	1.59325	-0.367591	0.237202	-0.347763	0.379285	0
Mapoly0001s0536	11.3134	11.0611	-0.0325377	0.975883	-0.0111981	0.99721	[PTHR24089] FAMILY NOT NAMED; [PF00153] Mitochondrial carrier protein; [KOG0770] Predicted mitochondrial carrier protein
Mapoly0001s0537	28.2683	22.7159	-0.315483	0.263228	-0.0719248	0.951093	[KOG1515] Arylacetamide deacetylase; [GO:0016787] hydrolase activity; [GO:0008152] metabolic process; [PF07859] alpha/beta hydrolase fold; [PTHR23024] MEMBER OF 'GDXG' FAMILY OF LIPOLYTIC ENZYMES
Mapoly0001s0538	1	1	0	1	0.0170105	1	[PTHR22770:SF13] HYPOTHETICAL PROTEIN LOC569903 [SOURCE:REFSEQ PEPTIDE,ACC:NP_001104670]; [6.3.2.19] Ubiquitin--protein ligase.; [PTHR22770] UBIQUITIN CONJUGATING ENZYME 7 INTERACTING PROTEIN-RELATED; [K11976] TRIAD3; E3 ubiquitin-protein ligase RNF216 [EC:6.3.2.19]
Mapoly0001s0539	31.4315	35.9517	0.193849	0.635053	0.029521	0.986517	0
Mapoly0001s0540	12.8267	14.7633	0.202865	0.620098	0.120569	0.890615	[PF13418] Galactose oxidase, central domain; [PTHR23244] KELCH REPEAT DOMAIN; [PF13415] Galactose oxidase, central domain; [KOG1230] Protein containing repeated kelch motifs; [PF13422] Domain of unknown function (DUF4110)
Mapoly0001s0541	1.1956	1.3693	0.195695	1	0.13158	1	[PTHR24413] FAMILY NOT NAMED; [PF00651] BTB/POZ domain; [GO:0005515] protein binding
Mapoly0001s0542	14.8904	14.7446	-0.0141958	0.989724	0.061616	0.961311	[KOG0266] WD40 repeat-containing protein; [PTHR13743] BEIGE/BEACH-RELATED; [GO:0005515] protein binding; [PF02138] Beige/BEACH domain; [PF13385] Concanavalin A-like lectin/glucanases superfamily; [PF14844] PH domain associated with Beige/BEACH; [PF00400] WD domain, G-beta repeat
Mapoly0001s0543	243.819	277.925	0.188885	0.732638	0.0863899	0.944576	[GO:0004014] adenosylmethionine decarboxylase activity; [PF02784] Pyridoxal-dependent decarboxylase, pyridoxal binding domain; [PF00278] Pyridoxal-dependent decarboxylase, C-terminal sheet domain; [4.1.1.17] Ornithine decarboxylase.; [KOG0622] Ornithine decarboxylase; [PF01536] Adenosylmethionine decarboxylase; [GO:0006597] spermine biosynthetic process; [PTHR11482] ARGININE/DIAMINOPIMELATE/ORNIT…
Mapoly0001s0544	642.917	817.166	0.345997	0.498822	0.27771	0.736765	[PF08132] S-adenosyl-l-methionine decarboxylase leader peptide
Mapoly0001s0545	13.5982	9.13079	-0.574604	0.0577646	-1.30217	0.000992003	0
Mapoly0001s0546	12.2397	13.5947	0.151476	0.780096	0.169142	0.807645	[PF15264] Tumour suppressing sub-chromosomal transferable candidate 4
Mapoly0001s0547	9.60229	10.9542	0.190038	0.741521	0.0766803	0.965922	[PF07258] HCaRG protein; [PTHR31159] FAMILY NOT NAMED
Mapoly0001s0548	10.3192	12.1427	0.234753	0.86314	0.238619	0.896802	[PF06155] Protein of unknown function (DUF971)
Mapoly0001s0549	20.0901	22.0435	0.133869	0.787258	0.136987	0.8303	[PF00668] Condensation domain
Mapoly0001s0550	3.50167	2.62383	-0.416369	0.2163	-0.642729	0.0485791	[PTHR21068] FAMILY NOT NAMED; [PF06911] Senescence-associated protein
Mapoly0001s0551	19.7186	18.485	-0.0932021	0.878749	-0.109383	0.885074	[PF03470] XS zinc finger domain; [PTHR21596] RIBONUCLEASE P PROTEIN SUBUNIT P38-RELATED; [PF03469] XH domain; [PF03468] XS domain; [GO:0031047] gene silencing by RNA; [PTHR21596:SF3] TRANSCRIPTION FACTOR X1-LIKE
Mapoly0001s0552	29.6794	30.0092	0.0159429	0.987709	0.129452	0.852329	[GO:0045454] cell redox homeostasis; [KOG0191] Thioredoxin/protein disulfide isomerase; [PF00085] Thioredoxin; [PTHR18929] PROTEIN DISULFIDE ISOMERASE
Mapoly0001s0553	1.06888	1.06229	-0.00891792	1	0.0650787	1	[GO:0008168] methyltransferase activity; [PF00145] C-5 cytosine-specific DNA methylase
Mapoly0001s0554	2.66037	2.47663	-0.103249	0.878749	-0.177218	0.801435	0
Mapoly0001s0555	18.1861	16.6834	-0.124423	0.844142	-0.0962706	0.931974	[PTHR10919] FAMILY NOT NAMED; [PTHR10919:SF79] TWO COMPONENT SENSOR KINASE
Mapoly0001s0556	14.0748	13.3013	-0.0815472	0.893929	-0.163528	0.75765	[PF13812] Pentatricopeptide repeat domain; [PF12854] PPR repeat; [PF01535] PPR repeat; [PTHR24015] FAMILY NOT NAMED; [PF13041] PPR repeat family
Mapoly0001s0557	3.49394	5.4672	0.645947	0.00900343	0.492893	0.0879148	[PTHR11142] PSEUDOURIDYLATE SYNTHASE; [GO:0003723] RNA binding; [K06173] tRNA pseudouridine synthase A [EC:5.4.99.12]; [GO:0001522] pseudouridine synthesis; [KOG2553] Pseudouridylate synthase; [GO:0009451] RNA modification; [PF01416] tRNA pseudouridine synthase; [GO:0009982] pseudouridine synthase activity; [5.4.99.12] tRNA pseudouridine(38-40) synthase.
Mapoly0001s0558	26.3248	25.3439	-0.054784	0.959719	-0.142619	0.912214	[PF00657] GDSL-like Lipase/Acylhydrolase; [PTHR22835] ZINC FINGER FYVE DOMAIN CONTAINING PROTEIN; [GO:0016788] hydrolase activity, acting on ester bonds; [GO:0006629] lipid metabolic process
Mapoly0001s0559	70.7702	93.3607	0.399673	0.480015	0.700962	0.126858	[K13448] calcium-binding protein CML; [PTHR10891] EF-HAND CALCIUM-BINDING DOMAIN CONTAINING PROTEIN; [PF13499] EF-hand domain pair; [PF13833] EF-hand domain pair; [GO:0005509] calcium ion binding; [KOG0027] Calmodulin and related proteins (EF-Hand superfamily)
Mapoly0001s0560	1.10556	1.08565	-0.0262244	1	0.248574	1	0
Mapoly0001s0561	2.25031	2.99154	0.410765	0.383727	0.80992	0.0479457	0
Mapoly0001s0562	159.047	183.823	0.208864	0.611569	0.342218	0.268702	[PF14368] Probable lipid transfer
Mapoly0001s0563	32.0151	45.7236	0.514186	0.183047	0.252998	0.775476	0
Mapoly0001s0564	1.05872	1.0589	0.000249077	1	0.00907351	1	[PF12138] Spherulation-specific family 4
Mapoly0001s0565	43.7468	39.3372	-0.153283	0.78933	-0.141453	0.849271	[PTHR31949] FAMILY NOT NAMED
Mapoly0001s0566	1.03054	1	-0.0434039	1	-0.043346	1	0
Mapoly0001s0567	7.23248	8.17843	0.177333	0.705067	0.202073	0.713748	[K01410] mitochondrial intermediate peptidase [EC:3.4.24.59]; [PTHR11804] PROTEASE M3 THIMET OLIGOPEPTIDASE-RELATED; [PTHR11804:SF5] MITOCHONDRIAL INTERMEDIATE PEPTIDASE; [GO:0004222] metalloendopeptidase activity; [3.4.24.59] Mitochondrial intermediate peptidase.; [PF01432] Peptidase family M3; [GO:0006508] proteolysis; [KOG2090] Metalloendopeptidase family - mitochondrial intermediate peptidase
Mapoly0001s0568	1.73662	2.0239	0.220858	0.595007	0.503834	0.0917865	0
Mapoly0001s0569	3.36666	9.07232	1.43015	0.000933508	1.3322	0.000992003	[PTHR31642] FAMILY NOT NAMED; [GO:0016747] transferase activity, transferring acyl groups other than amino-acyl groups; [PF02458] Transferase family
Mapoly0001s0570	1	1	0	1	0	1	0
Mapoly0001s0571	1.06226	1.16695	0.135616	1	0.0252726	1	0
Mapoly0001s0572	1	1	0	1	0	1	[PTHR23272] BED FINGER-RELATED
Mapoly0001s0573	1	1	0	1	0	1	0
Mapoly0001s0574	1	1	0	1	0	1	0
Mapoly0001s0575	1	1	0	1	0	1	0
Mapoly0002s0001	1.51193	1.6555	0.130881	0.824415	0.0258387	0.988109	0
Mapoly0002s0002	12.3389	10.2101	-0.273224	0.642012	-0.182225	0.87077	[GO:0008762] UDP-N-acetylmuramate dehydrogenase activity; [GO:0050660] flavin adenine dinucleotide binding; [PTHR13878] GULONOLACTONE OXIDASE; [GO:0055114] oxidation-reduction process; [GO:0016491] oxidoreductase activity; [PF01565] FAD binding domain
Mapoly0002s0003	60.6514	42.3417	-0.518462	0.0323971	-0.413463	0.154872	0
Mapoly0002s0004	15.0037	17.1706	0.194622	0.595963	0.0604431	0.965861	[KOG1189] Global transcriptional regulator, cell division control protein; [PF00557] Metallopeptidase family M24; [PF08512] Histone chaperone Rttp106-like; [PTHR13980] CDC68 RELATED; [PF08644] FACT complex subunit (SPT16/CDC68)
Mapoly0002s0005	1.08234	1.08812	0.00767962	1	-0.0728312	1	0
Mapoly0002s0006	12.1896	11.603	-0.0711529	0.927737	0.105386	0.916468	[PF08449] UAA transporter family; [PTHR11132] SOLUTE CARRIER FAMILY 35; [KOG1444] Nucleotide-sugar transporter VRG4/SQV-7; [GO:0055085] transmembrane transport; [GO:0015780] nucleotide-sugar transport; [GO:0005794] Golgi apparatus
Mapoly0002s0007	13.5788	14.0853	0.0528343	0.947468	0.00147557	0.99953	[GO:0003723] RNA binding; [GO:0001522] pseudouridine synthesis; [GO:0009451] RNA modification; [GO:0009982] pseudouridine synthase activity; [PF00849] RNA pseudouridylate synthase; [PTHR21600] RIBOSOMAL LARGE SUBUNIT PSEUDOURIDINE SYNTHASE B; [PF01479] S4 domain
Mapoly0002s0008	9.0022	8.45973	-0.089666	0.91398	0.153388	0.860559	0
Mapoly0002s0009	85.2498	87.3141	0.0345182	0.969046	-0.0535899	0.971497	[PTHR31766] FAMILY NOT NAMED
Mapoly0002s0010	16.2561	14.5526	-0.159704	0.752239	-0.0869602	0.9342	[PTHR20854] INOSITOL MONOPHOSPHATASE; [3.1.3.-] Phosphoric monoester hydrolases.; [GO:0046854] phosphatidylinositol phosphorylation; [PF00459] Inositol monophosphatase family; [3.1.3.25] Inositol-phosphate phosphatase.; [K10047] inositol-phosphate phosphatase / L-galactose 1-phosphate phosphatase [EC:3.1.3.25 3.1.3.-]; [PTHR20854:SF4] MYO INOSITOL MONOPHOSPHATASE; [KOG2951] Inositol monophosphata…
Mapoly0002s0011	14.021	12.7044	-0.142261	0.75316	-0.148501	0.788476	[K13145] integrator complex subunit 8; [PTHR13350] UNCHARACTERIZED
Mapoly0002s0012	31.064	37.154	0.258274	0.408185	0.219986	0.592373	0
Mapoly0002s0013	14.6252	14.1132	-0.0514112	0.957825	0.0187627	0.993446	[GO:0030833] regulation of actin filament polymerization; [GO:0034314] Arp2/3 complex-mediated actin nucleation; [PF04062] ARP2/3 complex ARPC3 (21 kDa) subunit; [PTHR12391] ARP2/3 COMPLEX 21 KD SUBUNIT; [GO:0005856] cytoskeleton; [GO:0005885] Arp2/3 protein complex; [KOG3155] Actin-related protein Arp2/3 complex, subunit ARPC3; [K05756] actin related protein 2/3 complex, subunit 3
Mapoly0002s0014	31.0962	27.3755	-0.183853	0.660831	-0.0879789	0.932278	[PF01535] PPR repeat; [PTHR24015] FAMILY NOT NAMED; [PF13041] PPR repeat family
Mapoly0002s0015	24.205	24.1808	-0.00144312	0.998099	-0.0164363	0.992696	[PTHR13343] CREG1 PROTEIN
Mapoly0002s0016	9.88618	11.2122	0.181584	0.724929	0.179559	0.792713	[PTHR31544] FAMILY NOT NAMED; [PF06094] AIG2-like family
Mapoly0002s0017	1	1	0	1	0.0636667	1	[PTHR24089] FAMILY NOT NAMED; [PF00153] Mitochondrial carrier protein; [PTHR24089:SF102] ARABIDOPSIS THALIANA K1F13.3
Mapoly0002s0018	1.95151	2.04027	0.0641663	0.953191	-0.0450344	0.98359	[GO:0016020] membrane; [PTHR19139] AQUAPORIN TRANSPORTER; [GO:0006810] transport; [GO:0005215] transporter activity; [PF00230] Major intrinsic protein
Mapoly0002s0019	23.9444	25.7908	0.107168	0.857931	0.0773806	0.947166	[PF00919] Uncharacterized protein family UPF0004; [PF04055] Radical SAM superfamily; [GO:0051539] 4 iron, 4 sulfur cluster binding; [GO:0009451] RNA modification; [KOG4355] Predicted Fe-S oxidoreductase; [GO:0003824] catalytic activity; [GO:0051536] iron-sulfur cluster binding; [PTHR11918:SF45] UNCHARACTERIZED; [PTHR11918] RADICAL SAM PROTEINS; [PF01938] TRAM domain
Mapoly0002s0020	7.90136	8.36907	0.0829663	0.918799	-0.070609	0.967019	[PTHR12725] HALOACID DEHALOGENASE-LIKE HYDROLASE; [PF13419] Haloacid dehalogenase-like hydrolase; [KOG3085] Predicted hydrolase (HAD superfamily)
Mapoly0002s0021	1.39408	1.48099	0.0872436	0.962787	-0.0934274	0.981229	0
Mapoly0002s0022	8.2522	10.8867	0.399721	0.156602	0.370965	0.289736	0
Mapoly0002s0023	1.47523	1.46948	-0.00563026	0.996018	0.126132	0.853375	0
Mapoly0002s0024	7.96791	7.42989	-0.100861	0.890334	0.12633	0.89068	[PF05648] Peroxisomal biogenesis factor 11 (PEX11); [PTHR12652] PEROXISOMAL BIOGENESIS FACTOR 11; [KOG4186] Peroxisomal biogenesis protein (peroxin); [GO:0005779] integral to peroxisomal membrane; [GO:0016559] peroxisome fission
Mapoly0002s0025	1.00902	1.014	0.0071024	1	-0.0129667	1	0
Mapoly0002s0026	16.0954	21.7322	0.433186	0.0594333	0.486146	0.0453971	[GO:0007205] protein kinase C-activating G-protein coupled receptor signaling pathway; [GO:0004143] diacylglycerol kinase activity; [PTHR11255] DIACYLGLYCEROL KINASE; [PF00609] Diacylglycerol kinase accessory domain; [PF00781] Diacylglycerol kinase catalytic domain
Mapoly0002s0027	17.3432	28.3864	0.71083	0.00379362	0.407769	0.240639	[GO:0006950] response to stress; [PF00582] Universal stress protein family; [PTHR31964] FAMILY NOT NAMED
Mapoly0002s0028	18.5481	17.49	-0.0847411	0.891371	-0.0928467	0.915251	[PF00630] Filamin/ABP280 repeat; [GO:0003676] nucleic acid binding; [KOG0146] RNA-binding protein ETR-3 (RRM superfamily); [PF00076] RNA recognition motif. (a.k.a. RRM, RBD, or RNP domain)
Mapoly0002s0029	27.9365	33.2687	0.252014	0.574912	0.0132005	0.996768	[GO:0043565] sequence-specific DNA binding; [PTHR22952] CAMP-RESPONSE ELEMENT BINDING PROTEIN-RELATED; [GO:0006351] transcription, DNA-dependent; [PF14144] Seed dormancy control
Mapoly0002s0030	8.27162	8.23281	-0.00678498	0.995373	0.324985	0.477369	0
Mapoly0002s0031	1	1	0	1	0	1	[PF13837] Myb/SANT-like DNA-binding domain
Mapoly0002s0032	1	1	0	1	0	1	[PF13837] Myb/SANT-like DNA-binding domain
Mapoly0002s0033	1	1.00371	0.00533821	1	0	1	[GO:0042393] histone binding; [PF02182] SAD/SRA domain; [PTHR14140] E3 UBIQUITIN-PROTEIN LIGASE UHRF-RELATED
Mapoly0002s0034	18.2037	25.0108	0.458319	0.130978	0.279135	0.587645	[PTHR30615] UNCHARACTERIZED PROTEIN YJBQ-RELATED; [PF01894] Uncharacterised protein family UPF0047; [KOG3267] Uncharacterized conserved protein
Mapoly0002s0035	6.61841	5.80735	-0.188605	0.783594	-0.305541	0.625208	0
Mapoly0002s0036	60.1143	62.7028	0.0608216	0.934977	-0.00783254	0.997683	[GO:0016020] membrane; [PF01554] MatE; [GO:0015238] drug transmembrane transporter activity; [GO:0015297] antiporter activity; [GO:0055085] transmembrane transport; [PTHR11206] MULTIDRUG RESISTANCE PROTEIN; [KOG1347] Uncharacterized membrane protein, predicted efflux pump; [GO:0006855] drug transmembrane transport
Mapoly0002s0037	1.38854	1.14666	-0.276135	0.116002	-0.0973386	1	0
Mapoly0002s0038	14.4594	15.5542	0.105297	0.857931	0.322201	0.292663	[PF00514] Armadillo/beta-catenin-like repeat; [GO:0005515] protein binding; [PTHR23315] BETA CATENIN-RELATED ARMADILLO REPEAT-CONTAINING
Mapoly0002s0039	6.28017	6.18668	-0.0216382	0.988788	-0.0348594	0.98914	0
Mapoly0002s0040	10.8407	11.2358	0.0516476	0.950417	0.13581	0.852807	[PF00514] Armadillo/beta-catenin-like repeat; [GO:0005515] protein binding; [PTHR23315] BETA CATENIN-RELATED ARMADILLO REPEAT-CONTAINING
Mapoly0002s0041	30.9849	26.8175	-0.208391	0.573433	-0.0682146	0.956819	[PF03917] Eukaryotic glutathione synthase, ATP binding domain; [GO:0005524] ATP binding; [GO:0004363] glutathione synthase activity; [6.3.2.3] Glutathione synthase.; [K01920] glutathione synthase [EC:6.3.2.3]; [PTHR11130:SF0] SUBFAMILY NOT NAMED; [KOG0021] Glutathione synthetase; [GO:0006750] glutathione biosynthetic process; [PF03199] Eukaryotic glutathione synthase; [PTHR11130] GLUTATHIONE SYNT…
Mapoly0002s0042	9.52257	9.661	0.0208215	0.984335	0.0427982	0.978771	[GO:0031011] Ino80 complex; [PTHR13052:SF0] SUBFAMILY NOT NAMED; [PTHR13052] NFRKB-RELATED
Mapoly0002s0043	28.9666	34.5172	0.252925	0.456558	0.147522	0.844207	[GO:0003676] nucleic acid binding; [PF02037] SAP domain
Mapoly0002s0044	2.05066	1.80902	-0.180882	0.634227	-0.234012	0.538102	[PF13839] GDSL/SGNH-like Acyl-Esterase family found in Pmr5 and Cas1p; [PTHR32285] FAMILY NOT NAMED; [PF14416] PMR5 N terminal Domain
Mapoly0002s0045	33.9979	30.7151	-0.146498	0.757247	-0.0288798	0.986517	[PTHR11668] SERINE/THREONINE PROTEIN PHOSPHATASE; [PF00149] Calcineurin-like phosphoesterase; [GO:0016787] hydrolase activity; [KOG0374] Serine/threonine specific protein phosphatase PP1, catalytic subunit
Mapoly0002s0046	8.78353	9.30636	0.0834161	0.923427	0.032221	0.988109	[PF07986] Tubulin binding cofactor C; [KOG2512] Beta-tubulin folding cofactor C; [PTHR15139] TUBULIN FOLDING COFACTOR C; [GO:0007023] post-chaperonin tubulin folding pathway
Mapoly0002s0047	40.8294	32.3549	-0.335624	0.220635	-0.301767	0.353909	[PF02536] mTERF; [PTHR13068] CGI-12 PROTEIN-RELATED; [PTHR13068:SF6] gb def: agcp9491 [anopheles gambiae str. pest]
Mapoly0002s0048	10.6277	12.5821	0.243545	0.477027	0.199291	0.706463	[KOG2374] Uncharacterized conserved protein; [PF09740] Uncharacterized conserved protein (DUF2043)
Mapoly0002s0049	30.4076	36.3366	0.256991	0.442339	0.287934	0.396425	[6.3.4.14] Biotin carboxylase.; [PTHR18866:SF6] ACETYL-COA CARBOXYLASE; [GO:0005524] ATP binding; [K11262] acetyl-CoA carboxylase / biotin carboxylase [EC:6.4.1.2 6.3.4.14]; [KOG0368] Acetyl-CoA carboxylase; [PF01039] Carboxyl transferase domain; [GO:0016874] ligase activity; [PF02785] Biotin carboxylase C-terminal domain; [GO:0006633] fatty acid biosynthetic process; [PF00364] Biotin-requiring e…
Mapoly0002s0050	20.9252	16.8663	-0.311098	0.296208	-0.320986	0.345434	[KOG4697] Integral membrane protein involved in transport between the late Golgi and endosome; [PTHR12952] SYS1; [PF09801] Integral membrane protein S linking to the trans Golgi network; [PTHR12952:SF0] SUBFAMILY NOT NAMED
Mapoly0002s0051	3.44637	3.87659	0.169711	0.767268	0.162816	0.844207	[PF03205] Molybdopterin guanine dinucleotide synthesis protein B; [PTHR12755] CLEAVAGE/POLYADENYLATION FACTOR IA SUBUNIT CLP1P; [PF06807] Pre-mRNA cleavage complex II protein Clp1
Mapoly0002s0052	1.31651	1.1675	-0.173292	1	-0.0148475	1	0
Mapoly0002s0053	1.00949	1	-0.0136273	1	-0.0136084	1	0
Mapoly0002s0054	115.645	162.88	0.494107	0.0734596	0.26685	0.537382	[PF04570] Protein of unknown function (DUF581)
Mapoly0002s0055	1	1	0	1	0	1	0
Mapoly0002s0056	40.6437	37.5682	-0.11352	0.844239	-0.108651	0.894358	[KOG3081] Vesicle coat complex COPI, epsilon subunit; [PTHR10805] COATOMER SUBUNIT EPSILON; [GO:0006890] retrograde vesicle-mediated transport, Golgi to ER; [PF04733] Coatomer epsilon subunit; [PTHR10805:SF0] COATOMER SUBUNIT EPSILON; [GO:0005198] structural molecule activity
Mapoly0002s0057	4.23264	5.88765	0.476134	0.173593	0.451051	0.277362	[PTHR31549:SF0] SUBFAMILY NOT NAMED; [PTHR31549] FAMILY NOT NAMED; [PF03140] Plant protein of unknown function
Mapoly0002s0058	1	1	0	1	0	1	0
Mapoly0002s0059	1.57156	2.03696	0.374218	0.119924	0.475669	0.0656995	[PTHR31549:SF0] SUBFAMILY NOT NAMED; [PTHR31549] FAMILY NOT NAMED; [PF03140] Plant protein of unknown function
Mapoly0002s0060	2.82699	2.81116	-0.00810121	0.99451	0.23098	0.671232	[PTHR31549:SF0] SUBFAMILY NOT NAMED; [PTHR31549] FAMILY NOT NAMED; [PF03140] Plant protein of unknown function
Mapoly0002s0061	1.8836	2.16419	0.200331	0.734707	0.221758	0.753003	0
Mapoly0002s0062	6.14478	7.78984	0.342232	0.277915	0.354256	0.307497	[KOG4412] 26S proteasome regulatory complex, subunit PSMD10; [PF13962] Domain of unknown function; [PF12796] Ankyrin repeats (3 copies); [PTHR24198] ANKYRIN REPEAT AND PROTEIN KINASE DOMAIN-CONTAINING PROTEIN
Mapoly0002s0063	2.35947	2.39009	0.0186021	0.989724	0.312506	0.614115	[PTHR11746] O-METHYLTRANSFERASE; [GO:0046983] protein dimerization activity; [GO:0008171] O-methyltransferase activity; [KOG3178] Hydroxyindole-O-methyltransferase and related SAM-dependent methyltransferases; [PF08100] Dimerisation domain; [PF00891] O-methyltransferase
Mapoly0002s0064	3.96364	5.31027	0.421959	0.430032	0.822724	0.0408533	0
Mapoly0002s0065	69.703	89.4546	0.359935	0.186184	0.502217	0.040054	[PTHR11746] O-METHYLTRANSFERASE; [GO:0046983] protein dimerization activity; [GO:0008171] O-methyltransferase activity; [KOG3178] Hydroxyindole-O-methyltransferase and related SAM-dependent methyltransferases; [PF08100] Dimerisation domain; [PF00891] O-methyltransferase
Mapoly0002s0066	39.7916	45.2213	0.184539	0.716009	0.0158654	0.995562	[GO:0006260] DNA replication; [GO:0005634] nucleus; [PF04081] DNA polymerase delta, subunit 4; [PTHR14303] DNA POLYMERASE DELTA SUBUNIT 4; [K03505] DNA polymerase delta subunit 4
Mapoly0002s0067	49.1294	59.5988	0.278697	0.361149	0.168762	0.745436	[PTHR11632] SUCCINATE DEHYDROGENASE 2 FLAVOPROTEIN SUBUNIT; [PF02910] Fumarate reductase flavoprotein C-term; [PF00890] FAD binding domain; [GO:0055114] oxidation-reduction process; [K00234] succinate dehydrogenase (ubiquinone) flavoprotein subunit [EC:1.3.5.1]; [GO:0016491] oxidoreductase activity; [KOG2403] Succinate dehydrogenase, flavoprotein subunit; [1.3.5.1] Succinate dehydrogenase (ubiqui…
Mapoly0002s0068	6.30059	6.20192	-0.022772	0.984404	-0.0199714	0.992696	0
Mapoly0002s0069	1.76552	2.0298	0.201244	0.67293	0.144512	0.865462	[GO:0003677] DNA binding; [PTHR10634] AN1-TYPE ZINC FINGER PROTEIN; [PF01428] AN1-like Zinc finger; [KOG3173] Predicted Zn-finger protein; [GO:0008270] zinc ion binding; [PF01754] A20-like zinc finger
Mapoly0002s0070	8.48795	7.39884	-0.198117	0.620098	-0.150106	0.826534	[GO:0008270] zinc ion binding; [PTHR23336:SF2] SUBFAMILY NOT NAMED; [PF13589] Histidine kinase-, DNA gyrase B-, and HSP90-like ATPase; [PTHR23336] ZINC FINGER CW-TYPE COILED-COIL DOMAIN PROTEIN 3.; [PF07496] CW-type Zinc Finger
Mapoly0002s0071	13.3447	12.0694	-0.144913	0.799164	-0.105409	0.916345	[PTHR24089] FAMILY NOT NAMED; [PF00153] Mitochondrial carrier protein; [KOG0770] Predicted mitochondrial carrier protein
Mapoly0002s0072	9.19651	9.27427	0.0121473	0.991187	0.0514785	0.978843	[KOG2648] Diphthamide biosynthesis protein; [GO:0005737] cytoplasm; [GO:0017183] peptidyl-diphthamide biosynthetic process from peptidyl-histidine; [PF01866] Putative diphthamide synthesis protein; [PTHR10762:SF1] DIPHTHAMIDE BIOSYNTHESIS PROTEIN 1 (DPH1 HOMOLOG)(OVARIAN CANCER-ASSOCIATED GENE 1 PROTEIN); [PTHR10762] DIPHTHAMIDE BIOSYNTHESIS PROTEIN
Mapoly0002s0073	23.2877	20.2836	-0.199254	0.7132	-0.204463	0.774163	0
Mapoly0002s0074	20.8017	29.7455	0.51597	0.0276878	0.354704	0.290147	0
Mapoly0002s0075	25.2374	25.2955	0.00331747	0.997893	0.0553077	0.969223	[GO:0005097] Rab GTPase activator activity; [PTHR22957] TBC1 DOMAIN FAMILY MEMBER GTPASE-ACTIVATING PROTEIN; [GO:0032313] regulation of Rab GTPase activity; [PTHR22957:SF24] MICROTUBULE-ASSOCIATED PROTEIN-RELATED; [PF00566] Rab-GTPase-TBC domain; [KOG1091] Ypt/Rab-specific GTPase-activating protein GYP6
Mapoly0002s0076	1.83655	1.37613	-0.416387	0.535362	-0.171888	0.923501	0
Mapoly0002s0077	1.87966	1.81664	-0.0492014	0.951567	0.0383415	0.981875	0
Mapoly0002s0078	7.1966	5.80697	-0.30953	0.308711	0.14267	0.846724	[GO:0005515] protein binding; [PTHR31264] FAMILY NOT NAMED; [PF00646] F-box domain
Mapoly0002s0079	2.08845	1.88697	-0.146363	0.839722	0.0798843	0.965512	[PTHR32133] FAMILY NOT NAMED; [GO:0005515] protein binding; [PF00646] F-box domain
Mapoly0002s0080	1.82803	2.49571	0.44916	0.161499	0.210212	0.753328	[PF02519] Auxin responsive protein
Mapoly0002s0081	7.21468	2.46799	-1.5476	0.000933508	-1.58135	0.000992003	[PF02519] Auxin responsive protein; [PTHR31929] FAMILY NOT NAMED
Mapoly0002s0082	11.9199	9.47908	-0.330553	0.436159	-0.311165	0.546851	[PF02519] Auxin responsive protein
Mapoly0002s0083	2.51758	2.73194	0.117888	0.883197	-0.073132	0.969223	[PF02519] Auxin responsive protein; [PTHR31929] FAMILY NOT NAMED
Mapoly0002s0084	1.55437	1.45688	-0.0934517	0.845847	-0.011512	0.995577	0
Mapoly0002s0085	10.2336	4.99225	-1.03555	0.00439343	-1.43034	0.000992003	[PF02519] Auxin responsive protein
Mapoly0002s0086	3.78078	2.94603	-0.359912	0.397939	-0.475877	0.246001	[PF02519] Auxin responsive protein
Mapoly0002s0087	82.622	101.921	0.302853	0.322218	0.34974	0.259297	[PTHR31642] FAMILY NOT NAMED; [GO:0016747] transferase activity, transferring acyl groups other than amino-acyl groups; [PF02458] Transferase family
Mapoly0002s0088	1.02436	1.08642	0.084861	1	0.0633525	1	0
Mapoly0002s0089	13.5203	15.6287	0.209071	0.552775	-0.016325	0.992819	[PTHR23054] UNCHARACTERIZED; [PF04784] Protein of unknown function, DUF547; [PF14389] Leucine-zipper of ternary complex factor MIP1
Mapoly0002s0090	11.0985	11.1122	0.00177977	0.998099	-0.0997668	0.919497	[PF01494] FAD binding domain; [KOG2614] Kynurenine 3-monooxygenase and related flavoprotein monooxygenases; [PTHR13789] MONOOXYGENASE
Mapoly0002s0091	2.87055	3.73679	0.380472	0.688572	0.277495	0.867238	[PF03357] Snf7; [KOG3230] Vacuolar assembly/sorting protein DID4; [PTHR10476] CHARGED MULTIVESICULAR BODY PROTEIN; [GO:0015031] protein transport; [PTHR10476:SF4] CHARGED MULTIVESICULAR BODY PROTEIN 2A (CHROMATIN-MODIFYING PROTEIN 2A)(CHMP2A)(VACUOLAR PROTEIN-SORTING-ASSOCIATED PROTEIN 2-1)(VPS2-1)(HVPS2-1)(PUTATIVE BREAST ADENOCARCINOMA MARKER BC-2)
Mapoly0002s0092	20.5017	23.819	0.216369	0.564957	0.214685	0.651074	0
Mapoly0002s0093	57.6168	56.3475	-0.0321379	0.971361	-0.019327	0.992159	[PTHR24012] FAMILY NOT NAMED; [KOG4205] RNA-binding protein musashi/mRNA cleavage and polyadenylation factor I complex, subunit HRP1; [K12741] heterogeneous nuclear ribonucleoprotein A1/A3; [GO:0003676] nucleic acid binding; [PF00076] RNA recognition motif. (a.k.a. RRM, RBD, or RNP domain)
Mapoly0002s0094	33.1022	29.3255	-0.174771	0.673597	-0.0870451	0.925444	[K03239] translation initiation factor eIF-2B alpha subunit; [GO:0044237] cellular metabolic process; [PTHR10233] TRANSLATION INITIATION FACTOR EIF-2B; [PF01008] Initiation factor 2 subunit family; [KOG1466] Translation initiation factor 2B, alpha subunit (eIF-2Balpha/GCN3)
Mapoly0002s0095	11.3394	11.012	-0.0422678	0.954963	-0.135262	0.832257	[PF07719] Tetratricopeptide repeat; [PTHR21262] GUANOSINE-3',5'-BIS(DIPHOSPHATE) 3'-PYROPHOSPHOHYDROLASE; [PF13328] HD domain; [PF04607] Region found in RelA / SpoT proteins; [KOG1157] Predicted guanosine polyphosphate pyrophosphohydrolase/synthase; [GO:0015969] guanosine tetraphosphate metabolic process; [PF13499] EF-hand domain pair; [GO:0005509] calcium ion binding
Mapoly0002s0096	19.6265	20.4041	0.0560562	0.945129	0.0278064	0.986675	[PF00149] Calcineurin-like phosphoesterase; [PF14008] Iron/zinc purple acid phosphatase-like protein C; [GO:0016787] hydrolase activity; [PTHR22953] ACID PHOSPHATASE RELATED; [KOG1378] Purple acid phosphatase
Mapoly0002s0097	2.38279	1.94745	-0.291066	0.858711	-0.341659	0.849271	[PF00149] Calcineurin-like phosphoesterase; [PF14008] Iron/zinc purple acid phosphatase-like protein C; [GO:0016787] hydrolase activity; [PTHR22953] ACID PHOSPHATASE RELATED; [KOG1378] Purple acid phosphatase
Mapoly0002s0098	19.8197	10.2091	-0.957078	0.000933508	-0.703107	0.0291881	[PF13806] Rieske-like [2Fe-2S] domain
Mapoly0002s0099	1.20433	1.25795	0.0628355	1	-0.0542541	1	0
Mapoly0002s0100	14.6045	18.0985	0.309457	0.292377	0.222153	0.613193	[PF00501] AMP-binding enzyme; [KOG1176] Acyl-CoA synthetase; [PF13193] AMP-binding enzyme C-terminal domain; [GO:0008152] metabolic process; [GO:0003824] catalytic activity; [PTHR24096] FAMILY NOT NAMED
Mapoly0002s0101	19.842	15.9126	-0.318388	0.336422	-0.361691	0.302263	[KOG1197] Predicted quinone oxidoreductase; [K00344] NADPH2:quinone reductase [EC:1.6.5.5]; [GO:0055114] oxidation-reduction process; [GO:0008270] zinc ion binding; [PF08240] Alcohol dehydrogenase GroES-like domain; [1.6.5.5] NADPH:quinone reductase.; [GO:0016491] oxidoreductase activity; [PF00107] Zinc-binding dehydrogenase; [PTHR11695] ALCOHOL DEHYDROGENASE RELATED
Mapoly0002s0102	1.28894	1.66477	0.369139	1	-0.365729	1	[GO:0031361] integral to thylakoid membrane; [GO:0005506] iron ion binding; [GO:0009055] electron carrier activity; [GO:0020037] heme binding; [PF01333] Apocytochrome F, C-terminal; [GO:0015979] photosynthesis
Mapoly0002s0103	62.2486	57.4368	-0.116066	0.840898	-0.31164	0.352437	[PTHR12791] GOLGI SNARE BET1-RELATED; [GO:0005515] protein binding; [PTHR12791:SF5] BET1-LIKE SNARE 1; [KOG3385] V-SNARE; [K08504] blocked early in transport 1; [PF05739] SNARE domain
Mapoly0002s0104	59.1853	51.0475	-0.213399	0.559756	-0.208957	0.64321	[PF04051] Transport protein particle (TRAPP) component; [PTHR12817] TRAFFICKING PROTEIN PARTICLE COMPLEX SUBUNIT 6B; [KOG3316] Transport protein particle (TRAPP) complex subunit
Mapoly0002s0105	2.18327	2.0138	-0.11657	0.986706	-0.0756357	0.995973	0
Mapoly0002s0106	63.3999	57.2493	-0.147223	0.791491	-0.118968	0.878343	[GO:0005524] ATP binding; [KOG1187] Serine/threonine protein kinase; [PF00069] Protein kinase domain; [PF08263] Leucine rich repeat N-terminal domain; [GO:0005515] protein binding; [GO:0004672] protein kinase activity; [PF00560] Leucine Rich Repeat; [GO:0006468] protein phosphorylation; [PTHR24420] LEUCINE-RICH REPEAT RECEPTOR-LIKE PROTEIN KINASE
Mapoly0002s0107	11.0124	10.9609	-0.00676134	0.993986	0.0144235	0.993446	[KOG2177] Predicted E3 ubiquitin ligase
Mapoly0002s0108	1.01707	1	-0.0244163	1	-0.0244008	1	0
Mapoly0002s0109	12.8679	11.9214	-0.110223	0.844239	-0.181465	0.717326	[PF04765] Protein of unknown function (DUF616); [PTHR12956] ALKALINE CERAMIDASE-RELATED
Mapoly0002s0110	1	1	0	1	0.0474884	1	0
Mapoly0002s0111	17.6148	16.3501	-0.107489	0.846039	-0.233949	0.520591	[GO:0005524] ATP binding; [PF13445] RING-type zinc-finger; [KOG0198] MEKK and related serine/threonine protein kinases; [PF00069] Protein kinase domain; [GO:0004672] protein kinase activity; [GO:0006468] protein phosphorylation; [PF12796] Ankyrin repeats (3 copies); [PTHR24198] ANKYRIN REPEAT AND PROTEIN KINASE DOMAIN-CONTAINING PROTEIN
Mapoly0002s0112	1	1	0	1	0.0164942	1	[GO:0003677] DNA binding; [GO:0000786] nucleosome; [GO:0005634] nucleus; [KOG1744] Histone H2B; [PF00125] Core histone H2A/H2B/H3/H4; [K11252] histone H2B; [PTHR23428] HISTONE H2B
Mapoly0002s0113	2.7787	5.46654	0.976218	0.000933508	0.949347	0.000992003	[KOG0254] Predicted transporter (major facilitator superfamily); [PF00083] Sugar (and other) transporter; [GO:0016021] integral to membrane; [GO:0055085] transmembrane transport; [GO:0022857] transmembrane transporter activity; [PTHR24063] FAMILY NOT NAMED
Mapoly0002s0114	3.62679	4.61096	0.346374	0.312853	-0.0308688	0.98891	[KOG0254] Predicted transporter (major facilitator superfamily); [PF00083] Sugar (and other) transporter; [GO:0016021] integral to membrane; [GO:0055085] transmembrane transport; [GO:0022857] transmembrane transporter activity; [PTHR24063] FAMILY NOT NAMED
Mapoly0002s0115	2.72763	2.31345	-0.237602	0.494883	-0.095823	0.929209	[GO:0055114] oxidation-reduction process; [PF00141] Peroxidase; [GO:0020037] heme binding; [PTHR31235] FAMILY NOT NAMED; [GO:0006979] response to oxidative stress; [GO:0004601] peroxidase activity
Mapoly0002s0116	4.06062	3.78938	-0.0997382	0.919061	-0.107282	0.950012	[PF02566] OsmC-like protein; [GO:0006979] response to oxidative stress
Mapoly0002s0117	47.0614	43.5859	-0.110683	0.848504	-0.119168	0.87705	[PF11987] Translation-initiation factor 2; [K02519] translation initiation factor IF-2; [PF00009] Elongation factor Tu GTP binding domain; [GO:0003924] GTPase activity; [KOG1145] Mitochondrial translation initiation factor 2 (IF-2; GTPase); [PTHR23115] TRANSLATION FACTOR; [GO:0005525] GTP binding; [PF03144] Elongation factor Tu domain 2
Mapoly0002s0118	37.5747	37.5771	9.2146e-05	0.99945	-0.0998222	0.911711	[KOG0715] Molecular chaperone (DnaJ superfamily); [PF00226] DnaJ domain; [PTHR24076] FAMILY NOT NAMED
Mapoly0002s0119	53.387	40.8911	-0.384702	0.161062	-0.305818	0.386559	[GO:0009523] photosystem II; [PTHR31407] FAMILY NOT NAMED; [GO:0019898] extrinsic to membrane; [GO:0009654] oxygen evolving complex; [PF01789] PsbP; [GO:0005509] calcium ion binding; [GO:0015979] photosynthesis
Mapoly0002s0120	6.56953	7.09266	0.110537	0.872525	0.355461	0.325097	[GO:0016020] membrane; [PF02133] Permease for cytosine/purines, uracil, thiamine, allantoin; [GO:0015851] nucleobase transport; [K03457] nucleobase:cation symporter-1, NCS1 family; [PTHR30618] NCS1 FAMILY PURINE/PYRIMIDINE TRANSPORTER; [GO:0015205] nucleobase transmembrane transporter activity; [KOG2466] Uridine permease/thiamine transporter/allantoin transport
Mapoly0002s0121	5.68422	5.09004	-0.159285	0.806758	-0.082163	0.960066	[PTHR15681:SF1] SUBFAMILY NOT NAMED; [PTHR15681] FAMILY NOT NAMED
Mapoly0002s0122	6.03027	6.81382	0.176241	0.710039	0.0522659	0.974067	[GO:0005524] ATP binding; [GO:0004386] helicase activity; [PTHR18934] ATP-DEPENDENT RNA HELICASE; [PF00035] Double-stranded RNA binding motif; [KOG0920] ATP-dependent RNA helicase A; [PF00270] DEAD/DEAH box helicase; [PF00271] Helicase conserved C-terminal domain; [PF04408] Helicase associated domain (HA2); [GO:0003676] nucleic acid binding; [PF07717] Oligonucleotide/oligosaccharide-binding (OB)-…
Mapoly0002s0123	40.7285	45.9221	0.17315	0.69169	0.0787243	0.941669	[KOG1161] Protein involved in vacuolar polyphosphate accumulation, contains SPX domain; [PTHR10783:SF26] SUBFAMILY NOT NAMED; [PTHR10783] XENOTROPIC AND POLYTROPIC RETROVIRUS RECEPTOR 1-RELATED; [PF03105] SPX domain
Mapoly0002s0124	1.8396	2.67622	0.540801	0.122563	0.576603	0.141161	0
Mapoly0002s0125	11.0034	10.5501	-0.0606927	0.925457	-0.125104	0.846724	[PTHR25040] FAMILY NOT NAMED; [PF11926] Domain of unknown function (DUF3444); [PTHR25040:SF79] SUBFAMILY NOT NAMED; [PF00226] DnaJ domain
Mapoly0002s0126	1.10925	1.10104	-0.0107203	1	-0.0573905	1	0
Mapoly0002s0127	47.5187	50.409	0.085186	0.905997	-0.0320547	0.985839	[GO:0005840] ribosome; [PTHR10986] 39S RIBOSOMAL PROTEIN L20; [GO:0003735] structural constituent of ribosome; [GO:0019843] rRNA binding; [GO:0005622] intracellular; [PF00453] Ribosomal protein L20; [GO:0006412] translation; [KOG4707] Mitochondrial/chloroplast ribosomal protein L20
Mapoly0002s0128	11.8541	11.9029	0.00592698	0.99552	0.128059	0.878415	[GO:0016020] membrane; [PF00344] SecY translocase; [GO:0015031] protein transport; [PTHR10906] SECY/SEC61-ALPHA FAMILY MEMBER
Mapoly0002s0129	49.1508	46.9577	-0.0658532	0.925007	0.242083	0.542299	[GO:0008565] protein transporter activity; [PTHR11753] CLATHRIN COAT ASSEMBLY PROTEIN; [KOG0934] Clathrin adaptor complex, small subunit; [GO:0015031] protein transport; [PTHR11753:SF5] CLATHRIN ASSEMBLY PROTEIN AP19; [PF01217] Clathrin adaptor complex small chain
Mapoly0002s0130	41.592	37.6117	-0.145125	0.767714	-0.231994	0.557013	[PF13460] NADH(P)-binding; [KOG1203] Predicted dehydrogenase; [PTHR14194] NITROGEN METABOLIC REGULATION PROTEIN NMR-RELATED
Mapoly0002s0131	44.976	35.537	-0.339833	0.213722	-0.166687	0.753328	[PTHR19961] FIMBRIN/PLASTIN; [GO:0005515] protein binding; [PF00307] Calponin homology (CH) domain; [KOG0046] Ca2+-binding actin-bundling protein (fimbrin/plastin), EF-Hand protein superfamily
Mapoly0002s0132	2.07618	1.75026	-0.246362	0.528578	-0.0543781	0.974572	0
Mapoly0002s0133	2.40186	2.73345	0.186571	0.801656	0.133821	0.92311	[GO:0007076] mitotic chromosome condensation; [PTHR13108] FAMILY NOT NAMED; [PF05786] Condensin complex subunit 2; [KOG2328] Chromosome condensation complex Condensin, subunit H; [GO:0000796] condensin complex; [K06676] condensin complex subunit 2
Mapoly0002s0134	2.93087	3.59688	0.295417	0.527854	0.304255	0.593956	[GO:0005524] ATP binding; [GO:0006165] nucleoside diphosphate phosphorylation; [GO:0004550] nucleoside diphosphate kinase activity; [PF00334] Nucleoside diphosphate kinase; [K00940] nucleoside-diphosphate kinase [EC:2.7.4.6]; [PTHR11349] NUCLEOSIDE DIPHOSPHATE KINASE; [GO:0006241] CTP biosynthetic process; [GO:0006228] UTP biosynthetic process; [KOG0888] Nucleoside diphosphate kinase; [2.7.4.6] N…
Mapoly0002s0135	23.4095	6.45264	-1.85913	0.000933508	-1.64912	0.000992003	[KOG3043] Predicted hydrolase related to dienelactone hydrolase; [GO:0016787] hydrolase activity; [PTHR17630] DIENELACTONE HYDROLASE; [PF01738] Dienelactone hydrolase family
Mapoly0002s0136	1	1	0	1	0	1	0
Mapoly0002s0137	1.01844	1.03543	0.0238694	1	0.0949385	1	0
Mapoly0002s0138	19.2224	17.8692	-0.105313	0.881548	0.0099297	0.997418	[GO:0016020] membrane; [K09647] mitochondrial inner membrane protease subunit 1 [EC:3.4.99.-]; [PTHR12383] PROTEASE FAMILY S26 MITOCHONDRIAL INNER MEMBRANE PROTEASE-RELATED; [PF10502] Signal peptidase, peptidase S26; [GO:0008236] serine-type peptidase activity; [KOG0171] Mitochondrial inner membrane protease, subunit IMP1; [3.4.99.-] Endopeptidases of unknown catalytic mechanism.; [PF00717] Pepti…
Mapoly0002s0139	79.5641	80.0097	0.00805729	0.992891	0.0755193	0.947669	[PTHR23338:SF16] U6 SNRNA-ASSOCIATED SM-LIKE PROTEIN LSM4; [K12623] U6 snRNA-associated Sm-like protein LSm4; [KOG3293] Small nuclear ribonucleoprotein (snRNP); [PTHR23338] SMALL NUCLEAR RIBONUCLEOPROTEIN SM; [PF01423] LSM domain
Mapoly0002s0140	680.397	773.993	0.185944	0.759969	0.0828928	0.955894	[GO:0005840] ribosome; [KOG3411] 40S ribosomal protein S19; [GO:0003735] structural constituent of ribosome; [PTHR11710] 40S RIBOSOMAL PROTEIN S19; [GO:0005622] intracellular; [K02966] small subunit ribosomal protein S19e; [GO:0006412] translation; [PF01090] Ribosomal protein S19e
Mapoly0002s0141	14.4962	15.0984	0.0587209	0.948752	0.0386956	0.984736	0
Mapoly0002s0142	47.6585	43.3406	-0.137014	0.799606	-0.140208	0.830915	0
Mapoly0002s0143	15.9505	16.8915	0.0826958	0.918799	0.0458644	0.981229	[PTHR24015] FAMILY NOT NAMED
Mapoly0002s0144	17.5718	16.5619	-0.0853938	0.893185	-0.151517	0.803125	[KOG4172] Predicted E3 ubiquitin ligase; [PF12483] E3 Ubiquitin ligase; [GO:0007005] mitochondrion organization; [GO:0004842] ubiquitin-protein ligase activity; [PF13920] Zinc finger, C3HC4 type (RING finger); [PTHR12183] UNCHARACTERIZED RING ZINC FINGER-CONTAINING PROTEIN
Mapoly0002s0145	24.5415	18.5802	-0.401457	0.116266	-0.184167	0.72352	[PF06206] CpeT/CpcT family (DUF1001); [GO:0017009] protein-phycocyanobilin linkage
Mapoly0002s0146	3.3701	2.94338	-0.195318	0.84288	-0.212569	0.875927	0
Mapoly0002s0147	5.13525	5.7749	0.169361	0.880846	0.200812	0.894238	0
Mapoly0002s0148	20.4088	19.5741	-0.0602454	0.934592	-0.0850099	0.927413	[PF04109] Autophagy protein Apg9; [PTHR13038:SF10] AUTOPHAGY PROTEIN 9; [KOG2173] Integral membrane protein; [PTHR13038] APG9 AUTOPHAGY 9
Mapoly0002s0149	1	1	0	1	0.152679	1	0
Mapoly0002s0150	1.0736	1	-0.102456	1	-0.0402384	1	0
Mapoly0002s0151	11.5782	9.68653	-0.257359	0.511561	-0.323255	0.420095	[KOG0143] Iron/ascorbate family oxidoreductases; [GO:0055114] oxidation-reduction process; [PF14226] non-haem dioxygenase in morphine synthesis N-terminal; [GO:0016706] oxidoreductase activity, acting on paired donors, with incorporation or reduction of molecular oxygen, 2-oxoglutarate as one donor, and incorporation of one atom each of oxygen into both donors; [PTHR10209] OXIDOREDUCTASE, 2OG-FE(…
Mapoly0002s0152	14.9257	13.5156	-0.143173	0.786861	0.0127084	0.996314	[PF13424] Tetratricopeptide repeat
Mapoly0002s0153	66.0899	69.6361	0.0754056	0.911358	-0.048783	0.975302	[K01696] tryptophan synthase beta chain [EC:4.2.1.20]; [4.2.1.20] Tryptophan synthase.; [PF00291] Pyridoxal-phosphate dependent enzyme; [KOG1395] Tryptophan synthase beta chain; [PTHR10314] SER/THR DEHYDRATASE, TRP SYNTHASE
Mapoly0002s0154	1.08388	1.04984	-0.0460328	1	-0.0519622	1	0
Mapoly0002s0155	1.0574	1.01329	-0.0614746	1	-0.080568	1	[PF13920] Zinc finger, C3HC4 type (RING finger)
Mapoly0002s0156	4.60911	4.59729	-0.00370452	0.997893	-0.1331	0.887434	0
Mapoly0002s0157	2.02373	1.75513	-0.205435	0.573993	-0.166067	0.784694	0
Mapoly0002s0158	10.7891	10.6057	-0.0247373	0.979351	-0.0182139	0.992404	[GO:0005524] ATP binding; [PF00069] Protein kinase domain; [KOG1240] Protein kinase containing WD40 repeats; [GO:0005515] protein binding; [GO:0004672] protein kinase activity; [2.7.11.1] Non-specific serine/threonine protein kinase.; [GO:0006468] protein phosphorylation; [PF02985] HEAT repeat; [PTHR17583] PHOSPHOINOSITIDE 3-KINASE REGULATORY SUBUNIT 4; [K08333] phosphoinositide-3-kinase, regulat…
Mapoly0002s0159	1.03626	1	-0.0513839	1	-0.0514726	1	0
Mapoly0002s0160	1.0122	1	-0.0174874	1	-0.017463	1	0
Mapoly0002s0161	7.63742	8.64517	0.178809	0.649804	0.281823	0.386377	[GO:0005515] protein binding; [PF13639] Ring finger domain; [GO:0008270] zinc ion binding; [PTHR22764] RING FINGER DOMAIN-CONTAINING
Mapoly0002s0162	1.04401	1.08151	0.0509133	1	0.0170215	1	0
Mapoly0002s0163	1.14011	1	-0.189177	1	0.317411	1	[GO:0016651] oxidoreductase activity, acting on NAD(P)H; [GO:0042773] ATP synthesis coupled electron transport; [PTHR11434] NADH-UBIQUINONE OXIDOREDUCTASE SUBUNIT ND4L; [GO:0055114] oxidation-reduction process; [PF00420] NADH-ubiquinone/plastoquinone oxidoreductase chain 4L
Mapoly0002s0164	4.10331	3.30911	-0.310345	0.532077	-0.450127	0.352437	0
Mapoly0002s0165	1	1.0208	0.0297049	1	0.0568684	1	0
Mapoly0002s0166	11.7708	12.6186	0.100339	0.880728	0.199989	0.702627	[PF05498] Rapid ALkalinization Factor (RALF)
Mapoly0002s0167	1.62806	1.83111	0.169564	0.726502	0.144963	0.84971	0
Mapoly0002s0168	27.9413	26.3259	-0.0859163	0.906224	-0.0549067	0.973395	[PTHR17224] PEPTIDYL-TRNA HYDROLASE; [KOG2255] Peptidyl-tRNA hydrolase; [PF01195] Peptidyl-tRNA hydrolase; [3.1.1.29] Aminoacyl-tRNA hydrolase.; [K01056] peptidyl-tRNA hydrolase, PTH1 family [EC:3.1.1.29]; [GO:0004045] aminoacyl-tRNA hydrolase activity; [PTHR17224:SF1] PEPTIDYL-TRNA HYDROLASE
Mapoly0002s0169	3.0723	3.22408	0.0695684	0.938813	-0.0779118	0.961448	[GO:0005524] ATP binding; [PF00069] Protein kinase domain; [GO:0004672] protein kinase activity; [2.7.11.1] Non-specific serine/threonine protein kinase.; [GO:0006468] protein phosphorylation; [K06632] wee1-like protein kinase [EC:2.7.11.1]; [PTHR11042] EUKARYOTIC TRANSLATION INITIATION FACTOR 2-ALPHA KINASE (EIF2-ALPHA KINASE)-RELATED; [KOG0601] Cyclin-dependent kinase WEE1
Mapoly0002s0170	34.3494	34.983	0.0263691	0.985664	0.166754	0.846639	[GO:0007264] small GTPase mediated signal transduction; [PTHR22964] MYOSIN LIGHT CHAIN KINASE-RELATED; [GO:0005622] intracellular; [GO:0005525] GTP binding; [PF08477] Miro-like protein
Mapoly0002s0171	44.202	34.7038	-0.349018	0.712114	-0.409955	0.655514	[KOG1267] Mitochondrial transcription termination factor, mTERF; [PF02536] mTERF; [PTHR13068] CGI-12 PROTEIN-RELATED
Mapoly0002s0172	6.86174	7.60979	0.149282	0.80205	0.140173	0.875927	[PF13837] Myb/SANT-like DNA-binding domain
Mapoly0002s0173	36.1908	85.6027	1.24203	0.000933508	0.736993	0.00263516	[PF14559] Tetratricopeptide repeat; [PTHR26312:SF52] SUBFAMILY NOT NAMED; [PTHR26312] FAMILY NOT NAMED
Mapoly0002s0174	4.39453	6.93639	0.658476	0.146084	0.443903	0.555791	0
Mapoly0002s0175	9.86066	1.46856	-2.74728	0.000933508	-3.03879	0.000992003	0
Mapoly0002s0176	1.31688	1.35948	0.0459375	1	-0.0254749	1	0
Mapoly0002s0177	1.26947	1.51796	0.257916	0.290809	0.110315	1	0
Mapoly0002s0178	40.2408	43.5438	0.113808	0.841813	0.0730404	0.948734	[K11826] AP-2 complex subunit mu-1; [GO:0016192] vesicle-mediated transport; [GO:0005515] protein binding; [PTHR11998] CLATHRIN COAT ASSEMBLY PROTEIN; [PF00928] Adaptor complexes medium subunit family; [KOG0938] Adaptor complexes medium subunit family; [GO:0030131] clathrin adaptor complex; [GO:0006886] intracellular protein transport
Mapoly0002s0179	25.8323	19.4194	-0.411677	0.0834232	-0.415592	0.104605	[GO:0055114] oxidation-reduction process; [KOG1186] Copper amine oxidase; [GO:0005507] copper ion binding; [1.4.3.21] Primary-amine oxidase.; [PTHR10638] COPPER AMINE OXIDASE; [PF02727] Copper amine oxidase, N2 domain; [PF02728] Copper amine oxidase, N3 domain; [K00276] primary-amine oxidase [EC:1.4.3.21]; [GO:0008131] primary amine oxidase activity; [GO:0048038] quinone binding; [GO:0009308] ami…
Mapoly0002s0180	1	1	0	1	0	1	0
Mapoly0002s0181	10.9559	13.4838	0.299524	0.290147	0.280208	0.406022	[GO:0000287] magnesium ion binding; [PF02775] Thiamine pyrophosphate enzyme, C-terminal TPP binding domain; [PTHR18968] THIAMINE PYROPHOSPHATE ENZYMES; [GO:0055114] oxidation-reduction process; [GO:0030976] thiamine pyrophosphate binding; [GO:0016491] oxidoreductase activity; [GO:0008152] metabolic process; [PF00205] Thiamine pyrophosphate enzyme, central domain; [GO:0003824] catalytic activity; …
Mapoly0002s0182	995.272	1195.22	0.264113	0.52178	-0.0361665	0.984736	[GO:0005840] ribosome; [PTHR19970] RIBOSOMAL PROTEIN L39E; [PF00832] Ribosomal L39 protein; [K02924] large subunit ribosomal protein L39e; [GO:0003735] structural constituent of ribosome; [KOG0002] 60s ribosomal protein L39; [GO:0005622] intracellular; [GO:0006412] translation
Mapoly0002s0183	1.44703	1.40624	-0.0412489	0.987956	-0.0466876	0.990783	0
Mapoly0002s0184	558.691	609.533	0.125654	0.855066	0.195407	0.753748	[GO:0005840] ribosome; [PTHR10544:SF0] 60S RIBOSOMAL PROTEIN L28; [KOG3412] 60S ribosomal protein L28; [PTHR10544] 60S RIBOSOMAL PROTEIN L28; [GO:0003735] structural constituent of ribosome; [K02903] large subunit ribosomal protein L28e; [GO:0005622] intracellular; [PF01778] Ribosomal L28e protein family; [GO:0006412] translation
Mapoly0002s0185	21.9998	24.0494	0.12851	0.835345	0.284582	0.456912	[GO:0046836] glycolipid transport; [PF08718] Glycolipid transfer protein (GLTP); [GO:0005737] cytoplasm; [PTHR10219] GLYCOLIPID TRANSFER PROTEIN-RELATED; [GO:0051861] glycolipid binding; [KOG4189] Uncharacterized conserved protein; [GO:0017089] glycolipid transporter activity
Mapoly0002s0186	1.24405	1.23196	-0.0140797	1	-0.18257	1	0
Mapoly0002s0187	13.4954	14.3104	0.0845963	0.902285	0.170326	0.767719	[PTHR32133] FAMILY NOT NAMED; [GO:0005515] protein binding; [PF00646] F-box domain
Mapoly0002s0188	1	1.03053	0.0433826	1	0	1	0
Mapoly0002s0189	1.02067	1.08881	0.0932392	1	0.0386094	1	0
Mapoly0002s0190	1.00714	1.00648	-0.000938861	1	-0.000548643	1	[PTHR31867] FAMILY NOT NAMED; [PF03330] Rare lipoprotein A (RlpA)-like double-psi beta-barrel
Mapoly0002s0191	6.89766	6.30796	-0.128934	0.845704	0.0591601	0.973167	[GO:0008168] methyltransferase activity; [PTHR10108] METHYLTRANSFERASE; [PF08241] Methyltransferase domain; [GO:0008152] metabolic process; [KOG4300] Predicted methyltransferase
Mapoly0002s0192	16.1944	15.7663	-0.0386509	0.963569	-0.0868797	0.929237	0
Mapoly0002s0193	1.89822	2.53591	0.417855	0.628706	0.575382	0.465008	[PTHR24089] FAMILY NOT NAMED; [PF00153] Mitochondrial carrier protein; [KOG0758] Mitochondrial carnitine-acylcarnitine carrier protein; [PTHR24089:SF102] ARABIDOPSIS THALIANA K1F13.3
Mapoly0002s0194	8.90367	8.20417	-0.118043	0.874703	-0.127586	0.899315	[GO:0000287] magnesium ion binding; [PTHR14217:SF1] INOSITOL 1,3,4-TRIPHOSPHATE 5/6 KINASE; [GO:0005524] ATP binding; [PTHR14217] FAMILY NOT NAMED; [GO:0052725] inositol-1,3,4-trisphosphate 6-kinase activity; [GO:0005622] intracellular; [GO:0047325] inositol tetrakisphosphate 1-kinase activity; [GO:0032957] inositol trisphosphate metabolic process; [PF05770] Inositol 1, 3, 4-trisphosphate 5/6-kin…
Mapoly0002s0195	9.44132	9.49168	0.00767488	0.993003	-0.0228119	0.98914	[PTHR15180] GENERAL TRANSCRIPTION FACTOR 3C POLYPEPTIDE 1; [PF04182] B-block binding subunit of TFIIIC
Mapoly0002s0196	9.22413	8.94079	-0.0450105	0.966213	0.123379	0.916345	[PTHR15157] FAMILY NOT NAMED
Mapoly0002s0197	119.949	126.592	0.0777651	0.908349	0.0391849	0.981229	[K03965] NADH dehydrogenase (ubiquinone) 1 beta subcomplex 9 [EC:1.6.5.3 1.6.99.3]; [1.6.99.3] NADH dehydrogenase.; [PF05347] Complex 1 protein (LYR family); [PTHR12868] NADH-UBIQUINONE OXIDOREDUCTASE B22 SUBUNIT; [PTHR12868:SF0] SUBFAMILY NOT NAMED; [1.6.5.3] NADH:ubiquinone reductase (H(+)-translocating).
Mapoly0002s0198	13.7257	13.3878	-0.0359608	0.964101	-0.0862375	0.921716	[PF13831] PHD-finger; [GO:0005515] protein binding; [PF13832] PHD-zinc-finger like domain; [PF00856] SET domain; [PTHR22884] SET DOMAIN PROTEINS
Mapoly0002s0199	1	1	0	1	0	1	0
Mapoly0002s0200	10.3584	12.93	0.319925	0.235136	0.33793	0.259229	[PTHR22849] WDSAM1 PROTEIN; [GO:0016567] protein ubiquitination; [GO:0004842] ubiquitin-protein ligase activity; [KOG4224] Armadillo repeat protein VAC8 required for vacuole fusion, inheritance and cytosol-to-vacuole protein targeting; [PF04564] U-box domain
Mapoly0002s0201	26.3134	19.1472	-0.458664	0.0577646	-0.431187	0.0970674	[K01267] aspartyl aminopeptidase [EC:3.4.11.21]; [GO:0004177] aminopeptidase activity; [PF02127] Aminopeptidase I zinc metalloprotease (M18); [GO:0008270] zinc ion binding; [KOG2596] Aminopeptidase I zinc metalloprotease (M18); [3.4.11.21] Aspartyl aminopeptidase.; [GO:0006508] proteolysis
Mapoly0002s0202	2.19131	2.37126	0.11386	0.896904	-0.0456224	0.983765	[GO:0005515] protein binding; [PF00043] Glutathione S-transferase, C-terminal domain; [PF02798] Glutathione S-transferase, N-terminal domain; [KOG0867] Glutathione S-transferase; [PTHR11260] GLUTATHIONE S-TRANSFERASE, GST, SUPERFAMILY, GST DOMAIN CONTAINING
Mapoly0002s0203	6.69668	6.25623	-0.0981525	0.890594	-0.0351129	0.984864	[PF13812] Pentatricopeptide repeat domain; [PF01535] PPR repeat; [PTHR24015] FAMILY NOT NAMED; [PF13041] PPR repeat family
Mapoly0002s0204	54.4478	45.068	-0.27277	0.385106	-0.303147	0.337461	[PF13837] Myb/SANT-like DNA-binding domain
Mapoly0002s0205	45.5033	28.1802	-0.691289	0.000933508	-0.788654	0.000992003	0
Mapoly0002s0206	14.2482	13.14	-0.116814	0.88344	0.0745512	0.96924	[PF10213] Mitochondrial ribosomal subunit protein; [PTHR13490] MITOCHONDRIAL 28S RIBOSOMAL PROTEIN S28
Mapoly0002s0207	105.897	58.8534	-0.847464	0.000933508	-0.782838	0.000992003	[PF05648] Peroxisomal biogenesis factor 11 (PEX11); [PTHR12652] PEROXISOMAL BIOGENESIS FACTOR 11; [KOG4186] Peroxisomal biogenesis protein (peroxin); [GO:0005779] integral to peroxisomal membrane; [GO:0016559] peroxisome fission
Mapoly0002s0208	61.7444	60.2776	-0.0346863	0.969046	0.128135	0.865383	[PF05207] CSL zinc finger; [KOG2923] Uncharacterized conserved protein; [PTHR21454] FAMILY NOT NAMED
Mapoly0002s0209	3.20031	4.071	0.347172	0.377822	0.18593	0.82544	[PF04413] 3-Deoxy-D-manno-octulosonic-acid transferase (kdotransferase); [K02527] 3-deoxy-D-manno-octulosonic-acid transferase [EC:2.-.-.-]; [PTHR23417] 3-DEOXY-D-MANNO-OCTULOSONIC-ACID TRANSFERASE/TRNA (GUANINE-N(7)-)-METHYLTRANSFERASE; [2.-.-.-] Transferases.
Mapoly0002s0210	3.42627	3.12943	-0.130739	0.839722	0.050901	0.978614	0
Mapoly0002s0211	1.72346	1.81957	0.0782921	0.916333	0.200473	0.744081	0
Mapoly0002s0212	1	1.03507	0.0497303	1	0.0238986	1	0
Mapoly0002s0213	1.04317	1.00903	-0.0480053	1	-0.0225231	1	0
Mapoly0002s0214	1	1	0	1	0	1	0
Mapoly0002s0215	86.7129	80.378	-0.109446	0.860314	-0.11607	0.87873	[GO:0000287] magnesium ion binding; [K00030] isocitrate dehydrogenase (NAD+) [EC:1.1.1.41]; [GO:0055114] oxidation-reduction process; [PF00180] Isocitrate/isopropylmalate dehydrogenase; [GO:0016616] oxidoreductase activity, acting on the CH-OH group of donors, NAD or NADP as acceptor; [PTHR11835] DECARBOXYLATING DEHYDROGENASES-ISOCITRATE, ISOPROPYLMALATE, TARTRATE; [GO:0051287] NAD binding; [1.1.…
Mapoly0002s0216	1	1	0	1	0	1	0
Mapoly0002s0217	270.46	339.167	0.326581	0.373581	0.209739	0.729857	[PF00183] Hsp90 protein; [GO:0005524] ATP binding; [GO:0006950] response to stress; [PF02518] Histidine kinase-, DNA gyrase B-, and HSP90-like ATPase; [GO:0006457] protein folding; [K04079] molecular chaperone HtpG; [PTHR11528] HEAT SHOCK PROTEIN 90; [KOG0019] Molecular chaperone (HSP90 family); [GO:0051082] unfolded protein binding
Mapoly0002s0218	32.5017	32.2733	-0.0101741	0.991484	-0.111329	0.8943	[GO:0009523] photosystem II; [PTHR31407] FAMILY NOT NAMED; [GO:0019898] extrinsic to membrane; [GO:0009654] oxygen evolving complex; [PF01789] PsbP; [GO:0005509] calcium ion binding; [GO:0015979] photosynthesis
Mapoly0002s0219	17.049	17.2748	0.0189819	0.986481	-0.0573425	0.969223	[PTHR22684] NULP1-RELATED; [PF04910] Transcriptional repressor TCF25; [KOG2422] Uncharacterized conserved protein; [PTHR22684:SF0] SUBFAMILY NOT NAMED
Mapoly0002s0220	247.594	218.289	-0.181737	0.748338	-0.260511	0.568854	[PF03168] Late embryogenesis abundant protein; [PTHR31459] FAMILY NOT NAMED
Mapoly0002s0221	1.5611	1.83809	0.235644	0.922929	0.158388	0.975104	[PTHR18901] 2-DEOXYGLUCOSE-6-PHOSPHATE PHOSPHATASE 2; [KOG2914] Predicted haloacid-halidohydrolase and related hydrolases; [PF13419] Haloacid dehalogenase-like hydrolase
Mapoly0002s0222	7.91348	8.36022	0.0792286	0.985664	0.0344834	0.997418	[KOG1991] Nuclear transport receptor RANBP7/RANBP8 (importin beta superfamily); [PF03810] Importin-beta N-terminal domain; [GO:0006886] intracellular protein transport; [PTHR10997] IMPORTIN-7, 8, 11; [GO:0008536] Ran GTPase binding
Mapoly0002s0223	44.6948	106.434	1.25178	0.000933508	0.670739	0.0221295	[GO:0016021] integral to membrane; [PF01679] Proteolipid membrane potential modulator; [PTHR21659] HYDROPHOBIC PROTEIN RCI2 (LOW TEMPERATURE AND SALT RESPONSIVE PROTEIN LTI6)-RELATED; [KOG1773] Stress responsive protein
Mapoly0002s0224	197.681	184.913	-0.0963276	0.889497	-0.521977	0.0430409	[KOG0143] Iron/ascorbate family oxidoreductases; [1.14.11.9] Flavanone 3-dioxygenase.; [GO:0055114] oxidation-reduction process; [PF14226] non-haem dioxygenase in morphine synthesis N-terminal; [GO:0016706] oxidoreductase activity, acting on paired donors, with incorporation or reduction of molecular oxygen, 2-oxoglutarate as one donor, and incorporation of one atom each of oxygen into both donor…
Mapoly0002s0225	3.38576	26.9277	2.99154	0.000933508	2.73878	0.000992003	[PF01453] D-mannose binding lectin
Mapoly0002s0226	1.22436	1.55307	0.343093	0.0818143	0.451147	0.0359874	0
Mapoly0002s0227	48.9781	46.6205	-0.0711723	0.91703	-0.20932	0.624466	[PTHR24067:SF54] UBIQUITIN-CONJUGATING ENZYME E2 J1; [KOG0428] Non-canonical ubiquitin conjugating enzyme 1; [PTHR24067] UBIQUITIN-CONJUGATING ENZYME E2; [GO:0016881] acid-amino acid ligase activity; [6.3.2.19] Ubiquitin--protein ligase.; [K10578] ubiquitin-conjugating enzyme E2 J1 [EC:6.3.2.19]; [PF00179] Ubiquitin-conjugating enzyme
Mapoly0002s0228	38.9129	30.3359	-0.359222	0.201679	-0.410517	0.166171	[PF02341] RbcX protein
Mapoly0002s0229	8.4029	8.94975	0.0909601	0.913362	0.152941	0.87185	0
Mapoly0002s0230	5.30315	4.87906	-0.120246	0.880846	0.0699925	0.969562	[GO:0003677] DNA binding; [GO:0000784] nuclear chromosome, telomeric region; [PF02765] Telomeric single stranded DNA binding POT1/CDC13; [GO:0043047] single-stranded telomeric DNA binding; [PTHR14513] PROTECTION OF TELOMERES 1; [KOG4757] Predicted telomere binding protein; [GO:0000723] telomere maintenance
Mapoly0002s0231	23.182	12.7558	-0.861852	0.00173107	-0.662043	0.0258066	[PTHR13253] FAMILY NOT NAMED; [PF00581] Rhodanese-like domain; [KOG1530] Rhodanese-related sulfurtransferase
Mapoly0002s0232	83.52	75.8745	-0.138507	0.799761	-0.0605345	0.965922	[KOG1385] Nucleoside phosphatase; [GO:0016787] hydrolase activity; [PTHR11782] ADENOSINE/GUANOSINE DIPHOSPHATASE; [K14641] apyrase [EC:3.6.1.5]; [3.6.1.5] Apyrase.; [PF01150] GDA1/CD39 (nucleoside phosphatase) family
Mapoly0002s0233	6.62961	7.25975	0.130996	0.866546	0.0660801	0.973167	[GO:0008168] methyltransferase activity; [KOG2899] Predicted methyltransferase; [PF06859] Bicoid-interacting protein 3 (Bin3); [PTHR12315:SF0] SUBFAMILY NOT NAMED; [PTHR12315] BICOID-INTERACTING PROTEIN RELATED
Mapoly0002s0234	15.4519	22.4946	0.541794	0.0254365	0.553517	0.0287859	[GO:0005524] ATP binding; [KOG0055] Multidrug/pheromone exporter, ABC superfamily; [GO:0016021] integral to membrane; [PF00664] ABC transporter transmembrane region; [GO:0016887] ATPase activity; [GO:0006810] transport; [GO:0055085] transmembrane transport; [GO:0042626] ATPase activity, coupled to transmembrane movement of substances; [PTHR24221] FAMILY NOT NAMED; [PF00005] ABC transporter
Mapoly0002s0235	1	1	0	1	0.109073	1	0
Mapoly0002s0236	13.1083	13.0001	-0.0119579	0.989878	0.100424	0.898764	[PTHR10782:SF4] SUBFAMILY NOT NAMED; [PTHR10782] ZINC FINGER MIZ DOMAIN-CONTAINING PROTEIN; [GO:0008270] zinc ion binding; [GO:0019789] SUMO ligase activity; [PF02891] MIZ/SP-RING zinc finger
Mapoly0002s0237	34.1962	35.9817	0.0734273	0.911547	0.00222895	0.998953	[PTHR12864] RAN BINDING PROTEIN 9-RELATED; [PF10607] CTLH/CRA C-terminal to LisH motif domain; [GO:0005515] protein binding; [KOG1477] SPRY domain-containing proteins; [PTHR12864:SF1] RAN BINDING PROTEIN 9-RELATED; [PF00622] SPRY domain
Mapoly0002s0238	14.7845	14.6841	-0.00983061	0.99136	0.0631012	0.958769	[GO:0003847] 1-alkyl-2-acetylglycerophosphocholine esterase activity; [GO:0016042] lipid catabolic process; [3.1.1.47] 1-alkyl-2-acetylglycerophosphocholine esterase.; [K01062] 1-alkyl-2-acetylglycerophosphocholine esterase [EC:3.1.1.47]; [PTHR10272] PLATELET-ACTIVATING FACTOR ACETYLHYDROLASE; [PF03403] Platelet-activating factor acetylhydrolase, isoform II; [KOG3847] Phospholipase A2 (platelet-a…
Mapoly0002s0239	63.7206	53.5979	-0.249583	0.460746	-0.0889161	0.924004	[GO:0016021] integral to membrane; [PTHR23130] FAMILY NOT NAMED; [PF03188] Eukaryotic cytochrome b561
Mapoly0002s0240	77.8146	74.2581	-0.0674925	0.939917	0.190031	0.724225	[K03231] elongation factor EF-1 alpha subunit [EC:3.6.5.3]; [3.6.5.3] Protein-synthesizing GTPase.; [PF03143] Elongation factor Tu C-terminal domain; [PF00009] Elongation factor Tu GTP binding domain; [GO:0003924] GTPase activity; [PTHR23115] TRANSLATION FACTOR; [GO:0005525] GTP binding; [PF03144] Elongation factor Tu domain 2; [KOG0052] Translation elongation factor EF-1 alpha/Tu
Mapoly0002s0241	23.0769	22.1881	-0.0566633	0.939122	-0.00922955	0.997418	[K01870] isoleucyl-tRNA synthetase [EC:6.1.1.5]; [GO:0005524] ATP binding; [KOG0433] Isoleucyl-tRNA synthetase; [6.1.1.5] Isoleucine--tRNA ligase.; [GO:0004822] isoleucine-tRNA ligase activity; [PTHR11946:SF9] ISOLEUCYL TRNA SYNTHETASE; [GO:0000166] nucleotide binding; [PF08264] Anticodon-binding domain of tRNA; [PF06827] Zinc finger found in FPG and IleRS; [PTHR11946] ISOLEUCYL, LEUCYL, TYROSYL,…
Mapoly0002s0242	31.1473	21.7787	-0.516189	0.065641	-0.338972	0.383105	0
Mapoly0002s0243	6.72999	11.3707	0.756645	0.00617786	0.97991	0.000992003	[PTHR31867] FAMILY NOT NAMED; [PF03330] Rare lipoprotein A (RlpA)-like double-psi beta-barrel; [PF01357] Pollen allergen
Mapoly0002s0244	1.03623	1.10679	0.0950484	1	0.0519955	1	0
Mapoly0002s0245	18.8516	19.8602	0.0751932	0.918799	-0.0311669	0.986517	[K06961] ribosomal RNA assembly protein; [KOG2874] rRNA processing protein; [PTHR12581] HIV-1 REV BINDING PROTEIN 2, 3
Mapoly0002s0246	5.69848	5.44224	-0.0663766	0.951567	-0.0227654	0.992821	[GO:0003723] RNA binding; [GO:0001522] pseudouridine synthesis; [GO:0009451] RNA modification; [PTHR10436] RNA PSEUDOURIDYLATE SYNTHASE FAMILY PROTEIN; [GO:0009982] pseudouridine synthase activity; [PF00849] RNA pseudouridylate synthase
Mapoly0002s0247	4.38132	4.39275	0.00375881	0.998099	0.195127	0.862127	0
Mapoly0002s0248	5.19904	4.98375	-0.0610136	0.974878	-0.261382	0.857891	[PF04885] Stigma-specific protein, Stig1
Mapoly0002s0249	91.782	88.9699	-0.0448939	0.958258	0.0224737	0.990783	[GO:0006289] nucleotide-excision repair; [GO:0005515] protein binding; [KOG0011] Nucleotide excision repair factor NEF2, RAD23 component; [PTHR10621] UV EXCISION REPAIR PROTEIN RAD23; [PF09280] XPC-binding domain; [PF00627] UBA/TS-N domain; [PF00240] Ubiquitin family; [GO:0003684] damaged DNA binding; [GO:0043161] proteasomal ubiquitin-dependent protein catabolic process; [K10839] UV excision rep…
Mapoly0002s0250	98.0367	74.8095	-0.3901	0.141225	-0.438022	0.0977298	[PTHR19288] 4-NITROPHENYLPHOSPHATASE-RELATED; [KOG2882] p-Nitrophenyl phosphatase; [PF13344] Haloacid dehalogenase-like hydrolase; [PF13242] HAD-hyrolase-like
Mapoly0002s0251	9.19004	8.07978	-0.185755	0.682542	-0.223293	0.671667	[PTHR19288] 4-NITROPHENYLPHOSPHATASE-RELATED; [KOG2882] p-Nitrophenyl phosphatase; [PF13344] Haloacid dehalogenase-like hydrolase; [PF13242] HAD-hyrolase-like
Mapoly0002s0252	1	1	0	1	0	1	[PTHR31669] FAMILY NOT NAMED; [PF10551] MULE transposase domain
Mapoly0002s0253	24.5922	23.8391	-0.044871	0.954466	-0.07562	0.946519	[GO:0071203] WASH complex; [GO:0008290] F-actin capping protein complex; [GO:0030036] actin cytoskeleton organization; [K10364] capping protein (actin filament) muscle Z-line, alpha; [GO:0003779] actin binding; [PF01267] F-actin capping protein alpha subunit; [PTHR10653] F-ACTIN-CAPPING PROTEIN SUBUNIT ALPHA; [PTHR10653:SF0] F-ACTIN-CAPPING PROTEIN SUBUNIT ALPHA; [KOG0836] F-actin capping protein…
Mapoly0002s0254	1.11595	1.13383	0.0229307	1	-0.088228	1	0
Mapoly0002s0255	45.9464	33.0852	-0.473766	0.043973	-0.230692	0.565793	[PTHR21095:SF2] gb def: Hypothetical protein B20J13.070; [KOG2920] Predicted methyltransferase; [PF13489] Methyltransferase domain; [PTHR21095] UNCHARACTERIZED
Mapoly0002s0256	1.18158	1.25993	0.0926272	1	0.123008	1	[PF03259] Roadblock/LC7 domain; [PTHR10779] DYNEIN LIGHT CHAIN ROADBLOCK; [K10419] dynein light chain roadblock-type; [KOG4115] Dynein-associated protein Roadblock
Mapoly0002s0257	12.2944	12.1284	-0.0196121	0.986001	-0.055339	0.972947	[PTHR11062] EXOSTOSIN (HEPARAN SULFATE GLYCOSYLTRANSFERASE)-RELATED; [KOG1021] Acetylglucosaminyltransferase EXT1/exostosin 1; [PF03016] Exostosin family
Mapoly0002s0258	65.7901	41.6261	-0.660382	0.00173107	-0.528281	0.0317347	[PF03703] Bacterial PH domain
Mapoly0002s0259	51.0847	45.1583	-0.1779	0.680025	-0.327261	0.262738	[K01897] long-chain acyl-CoA synthetase [EC:6.2.1.3]; [PF00501] AMP-binding enzyme; [6.2.1.3] Long-chain-fatty-acid--CoA ligase.; [KOG1180] Acyl-CoA synthetase; [GO:0008152] metabolic process; [GO:0003824] catalytic activity; [PTHR24096] FAMILY NOT NAMED
Mapoly0002s0260	34.2029	35.8833	0.0691939	0.922263	0.0765295	0.951093	[PTHR12277] UNCHARACTERIZED; [K06889] hemoglobin; [PF12695] Alpha/beta hydrolase family; [KOG4391] Predicted alpha/beta hydrolase BEM46
Mapoly0002s0261	2.34723	2.79863	0.253762	0.697898	0.312985	0.669452	0
Mapoly0002s0262	33.0641	38.4199	0.216588	0.559364	0.0937244	0.916345	[K07204] regulatory associated protein of mTOR; [PF14538] Raptor N-terminal CASPase like domain; [GO:0005515] protein binding; [GO:0031929] TOR signaling cascade; [PTHR12848] FAMILY NOT NAMED; [GO:0031931] TORC1 complex; [PF00400] WD domain, G-beta repeat; [KOG1517] Guanine nucleotide binding protein MIP1
Mapoly0002s0263	1.18277	1.21243	0.0357343	1	0.238491	0.529574	0
Mapoly0002s0264	20.2987	18.2787	-0.151224	0.787258	-0.210666	0.695673	[PF02620] Uncharacterized ACR, COG1399
Mapoly0002s0265	1.14968	1.29308	0.169576	1	0.01952	1	[PF14886] FAM183A and FAM183B related
Mapoly0002s0266	5.74557	5.55348	-0.0490579	0.971361	0.00570638	0.998894	0
Mapoly0002s0267	26.8117	26.0666	-0.0406603	0.960253	-0.0342865	0.98359	[KOG0448] Mitofusin 1 GTPase, involved in mitochondrila biogenesis; [PF01926] 50S ribosome-binding GTPase; [PTHR11649:SF36] PUTATIVE UNCHARACTERIZED PROTEIN; [PTHR11649] MSS1/TRME-RELATED GTP-BINDING PROTEIN; [GO:0005525] GTP binding
Mapoly0002s0268	11.098	11.3805	0.0362642	0.96395	0.11996	0.858549	[PF07719] Tetratricopeptide repeat; [KOG1127] TPR repeat-containing protein; [PTHR15704] SUPERKILLER 3 PROTEIN-RELATED; [GO:0005515] protein binding; [K12600] superkiller protein 3; [PF13414] TPR repeat; [PF13181] Tetratricopeptide repeat; [PF13174] Tetratricopeptide repeat; [PF00515] Tetratricopeptide repeat
Mapoly0002s0269	1.03364	1	-0.0477353	1	-0.0478957	1	0
Mapoly0002s0270	2.11653	1.63163	-0.375385	0.480116	0.0908485	0.969562	0
Mapoly0002s0271	15.5129	15.2557	-0.02412	0.979545	-0.203347	0.644719	0
Mapoly0002s0272	51.0995	42.836	-0.254485	0.435	-0.209367	0.629446	[PTHR12497:SF0] SUBFAMILY NOT NAMED; [PF01553] Acyltransferase; [GO:0008152] metabolic process; [GO:0016746] transferase activity, transferring acyl groups; [KOG2847] Phosphate acyltransferase; [GO:0006644] phospholipid metabolic process; [PTHR12497] TAZ PROTEIN (TAFAZZIN)
Mapoly0002s0273	60.386	81.9908	0.441248	0.08261	0.280641	0.407599	[PTHR21576] UNCHARACTERIZED NODULIN-LIKE PROTEIN; [PF06813] Nodulin-like
Mapoly0002s0274	57.9469	45.9291	-0.335323	0.220797	-0.413168	0.11408	[GO:0016020] membrane; [GO:0005245] voltage-gated calcium channel activity; [PTHR10037] VOLTAGE-GATED CATION CHANNEL (CALCIUM AND SODIUM); [PF00520] Ion transport protein; [GO:0055085] transmembrane transport; [GO:0006811] ion transport; [PTHR10037:SF92] SODIUM CHANNEL PROTEIN TYPE III ALPHA SUBUNIT-RELATED; [GO:0005216] ion channel activity
Mapoly0002s0275	39.6703	34.0304	-0.221235	0.538787	-0.0537713	0.969562	[GO:0050660] flavin adenine dinucleotide binding; [PF00743] Flavin-binding monooxygenase-like; [GO:0055114] oxidation-reduction process; [GO:0004499] N,N-dimethylaniline monooxygenase activity; [PTHR23023:SF4] DIMETHYLANILINE MONOOXYGENASE (FLAVIN-CONTAINING MONOOXYGENASE); [KOG1399] Flavin-containing monooxygenase; [PTHR23023] DIMETHYLANILINE MONOOXYGENASE; [1.14.13.8] Flavin-containing monooxyg…
Mapoly0002s0276	1.25927	1.65617	0.39527	0.011086	0.223312	0.210297	[GO:0003677] DNA binding; [GO:0005524] ATP binding; [GO:0005515] protein binding; [PF13639] Ring finger domain; [GO:0008270] zinc ion binding; [PTHR10799] SWI/SNF-RELATED MATRIX-ASSOCIATED ACTIN-DEPENDENT REGULATOR OF CHROMATIN SUBFAMILY-RELATED; [PF00176] SNF2 family N-terminal domain; [KOG1001] Helicase-like transcription factor HLTF/DNA helicase RAD5, DEAD-box superfamily; [PF00271] Helicase c…
Mapoly0002s0277	1.32579	1.11254	-0.252998	1	-0.240362	1	[PTHR22936:SF15] gb def: Drosophila melanogaster CG15040 gene product; [GO:0016021] integral to membrane; [GO:0004252] serine-type endopeptidase activity; [PF01694] Rhomboid family; [KOG2289] Rhomboid family proteins; [PTHR22936] RHOMBOID-RELATED; [GO:0006508] proteolysis
Mapoly0002s0278	97.9818	76.8309	-0.350827	0.182547	-0.335117	0.279425	[PF09713] Plant protein 1589 of unknown function (A_thal_3526); [PTHR31871] FAMILY NOT NAMED
Mapoly0002s0279	1.02537	1	-0.0361468	1	-0.00178904	1	0
Mapoly0002s0280	2.97396	1.70356	-0.803831	0.000933508	-0.773813	0.000992003	0
Mapoly0002s0281	1.24151	1.39684	0.170076	0.284519	0.0472536	1	0
Mapoly0002s0282	1.60351	1.77768	0.148762	0.921369	0.0576774	0.986675	0
Mapoly0002s0283	59.3712	56.6657	-0.0672875	0.924511	-0.0969057	0.917814	0
Mapoly0002s0284	43.8487	44.4839	0.0207492	0.985418	0.161074	0.782838	[KOG0814] Glyoxylase; [PTHR11935] BETA LACTAMASE DOMAIN; [PF00753] Metallo-beta-lactamase superfamily; [PTHR11935:SF8] BETA LACTAMASE DOMAIN
Mapoly0002s0285	16.7321	18.1437	0.11685	0.844239	0.195139	0.709624	[KOG1576] Predicted oxidoreductase; [1.1.1.122] D-threo-aldose 1-dehydrogenase.; [PTHR11732] ALDO/KETO REDUCTASE; [PF00248] Aldo/keto reductase family; [K00064] D-threo-aldose 1-dehydrogenase [EC:1.1.1.122]; [PTHR11732:SF8] ALDO-KETO REDUCTASE
Mapoly0002s0286	1.12376	1.17644	0.0660912	1	-0.0580235	1	0
Mapoly0002s0287	3.42939	5.01944	0.549574	0.0637518	0.380563	0.36413	[KOG0039] Ferric reductase, NADH/NADPH oxidase and related proteins; [PF08022] FAD-binding domain; [GO:0055114] oxidation-reduction process; [PTHR11972] NADPH OXIDASE; [PF01794] Ferric reductase like transmembrane component; [GO:0016491] oxidoreductase activity; [PTHR11972:SF5] RESPIRATORY BURST OXIDASE; [PF08030] Ferric reductase NAD binding domain
Mapoly0002s0288	19.5964	25.9858	0.407135	0.125123	0.240466	0.574697	[PTHR23354] NUCLEOLAR PROTEIN 7/ESTROGEN RECEPTOR COACTIVATOR-RELATED; [PF07534] TLD; [KOG2557] Uncharacterized conserved protein, contains TLDc domain
Mapoly0002s0289	5.84383	6.96949	0.254139	0.576927	-0.077434	0.965512	[PTHR24089] FAMILY NOT NAMED; [PF00153] Mitochondrial carrier protein; [KOG0752] Mitochondrial solute carrier protein
Mapoly0002s0290	31.9017	22.5521	-0.500372	0.0807069	-0.189931	0.772873	[PTHR24414] FAMILY NOT NAMED; [GO:0005515] protein binding; [PF01344] Kelch motif
Mapoly0002s0291	11.1102	14.4866	0.382834	0.159823	0.212409	0.680853	[GO:0016020] membrane; [PF01758] Sodium Bile acid symporter family; [GO:0008508] bile acid:sodium symporter activity; [GO:0006814] sodium ion transport; [KOG2718] Na+-bile acid cotransporter; [PTHR10361] SODIUM-BILE ACID COTRANSPORTER
Mapoly0002s0292	6.69928	2.47694	-1.43545	0.000933508	-1.28845	0.000992003	[GO:0008762] UDP-N-acetylmuramate dehydrogenase activity; [GO:0050660] flavin adenine dinucleotide binding; [GO:0055114] oxidation-reduction process; [GO:0016491] oxidoreductase activity; [PF08031] Berberine and berberine like; [PTHR11748] D-LACTATE DEHYDROGENASE; [PF01565] FAD binding domain
Mapoly0002s0293	1.1955	1.07305	-0.155894	1	-0.156475	1	0
Mapoly0002s0294	17.9241	15.3906	-0.219851	0.528759	-0.185122	0.684159	[PTHR24414] FAMILY NOT NAMED; [GO:0005515] protein binding; [KOG4693] Uncharacterized conserved protein, contains kelch repeat; [PF01344] Kelch motif; [PF00646] F-box domain
Mapoly0002s0295	45.227	43.4802	-0.0568257	0.943162	-0.0363483	0.981441	[PF01602] Adaptin N terminal region; [GO:0016192] vesicle-mediated transport; [PTHR11134] ADAPTER-RELATED PROTEIN COMPLEX, BETA SUBUNIT; [PF02883] Adaptin C-terminal domain; [PF09066] Beta2-adaptin appendage, C-terminal sub-domain; [KOG1061] Vesicle coat complex AP-1/AP-2/AP-4, beta subunit; [GO:0030131] clathrin adaptor complex; [GO:0006886] intracellular protein transport; [GO:0030117] membrane…
Mapoly0002s0296	40.9425	40.9666	0.000848964	0.99862	-0.0885635	0.923177	[GO:0005524] ATP binding; [KOG0745] Putative ATP-dependent Clp-type protease (AAA+ ATPase superfamily); [PF07724] AAA domain (Cdc48 subfamily); [PTHR11262] HSL AND CLP PROTEASE; [PF10431] C-terminal, D2-small domain, of ClpB protein; [K03544] ATP-dependent Clp protease ATP-binding subunit ClpX
Mapoly0002s0297	17.9808	17.3592	-0.0507567	0.950107	-0.0560844	0.969562	[PTHR11731] PROTEASE FAMILY S9B,C DIPEPTIDYL-PEPTIDASE IV-RELATED; [KOG2100] Dipeptidyl aminopeptidase; [GO:0008236] serine-type peptidase activity; [PF07676] WD40-like Beta Propeller Repeat; [GO:0006508] proteolysis; [PF00326] Prolyl oligopeptidase family
Mapoly0002s0298	1.02174	1.03675	0.0210491	1	0.00981446	1	0
Mapoly0002s0299	16.869	16.3619	-0.0440342	0.953985	-0.0207822	0.990783	[K11796] Trpc4-associated protein; [PTHR31743] FAMILY NOT NAMED; [PF12463] Protein of unknown function (DUF3689)
Mapoly0002s0300	20.5012	22.0561	0.105469	0.87216	-0.0547503	0.974652	[PTHR21162:SF0] SUBFAMILY NOT NAMED; [PTHR21162] P53 AND DNA DAMAGE-REGULATED PROTEIN
Mapoly0002s0301	1.01452	1	-0.0207919	1	-0.0107773	1	[GO:0016021] integral to membrane; [KOG1162] Predicted small molecule transporter; [PF03124] EXS family; [PTHR10783] XENOTROPIC AND POLYTROPIC RETROVIRUS RECEPTOR 1-RELATED; [PF03105] SPX domain
Mapoly0002s0302	34.5559	33.2709	-0.0546712	0.943084	0.0316474	0.984736	[PF00291] Pyridoxal-phosphate dependent enzyme; [KOG1252] Cystathionine beta-synthase and related enzymes; [PTHR10314] SER/THR DEHYDRATASE, TRP SYNTHASE
Mapoly0002s0303	16.0018	18.0714	0.175474	0.679895	0.037077	0.982602	[GO:0005524] ATP binding; [PTHR10046:SF23] LON PROTEASE HOMOLOG, MITOCHONDRIAL; [3.4.21.-] Serine endopeptidases.; [K08675] Lon-like ATP-dependent protease [EC:3.4.21.-]; [PF05362] Lon protease (S16) C-terminal proteolytic domain; [GO:0004176] ATP-dependent peptidase activity; [KOG2004] Mitochondrial ATP-dependent protease PIM1/LON; [GO:0004252] serine-type endopeptidase activity; [PF00004] ATPas…
Mapoly0002s0304	394.267	245.763	-0.681905	0.00439343	-0.596005	0.0168248	[PF14159] CAAD domains of cyanobacterial aminoacyl-tRNA synthetase
Mapoly0002s0305	44.1064	46.5605	0.0781185	0.905847	0.0758923	0.944576	[KOG2868] Decapping enzyme complex component DCP1; [PF06058] Dcp1-like decapping family; [PTHR16290] TRANSCRIPTION FACTOR SMIF (DECAPPING ENZYME DCP1)
Mapoly0002s0306	2.86483	3.02917	0.080473	0.921902	0.201822	0.762568	[GO:0016763] transferase activity, transferring pentosyl groups; [PF04179] Initiator tRNA phosphoribosyl transferase; [KOG2634] Initiator tRNA phosphoribosyl-transferase; [PTHR31811:SF0] SUBFAMILY NOT NAMED; [PTHR31811] FAMILY NOT NAMED
Mapoly0002s0307	3.54334	3.68183	0.0553131	0.958041	0.0265887	0.990916	[GO:0005524] ATP binding; [PTHR30160] TETRAACYLDISACCHARIDE 4'-KINASE-RELATED; [PF02606] Tetraacyldisaccharide-1-P 4'-kinase; [PTHR30160:SF0] TETRAACYLDISACCHARIDE 4-KINASE; [GO:0009029] tetraacyldisaccharide 4'-kinase activity; [GO:0009245] lipid A biosynthetic process
Mapoly0002s0308	50.5548	53.6281	0.0851411	0.900164	-0.0398971	0.980277	[GO:0005524] ATP binding; [PF02359] Cell division protein 48 (CDC48), N-terminal domain; [PF02933] Cell division protein 48 (CDC48), domain 2; [PF00004] ATPase family associated with various cellular activities (AAA); [K13525] transitional endoplasmic reticulum ATPase; [PTHR23077] AAA-FAMILY ATPASE; [KOG0730] AAA+-type ATPase
Mapoly0002s0309	29.6634	41.1337	0.471637	0.0465041	0.323047	0.279476	[PTHR10343] 5'-AMP-ACTIVATED PROTEIN KINASE , BETA SUBUNIT; [GO:0005515] protein binding; [KOG1616] Protein involved in Snf1 protein kinase complex assembly; [PF04739] 5'-AMP-activated protein kinase beta subunit, interation domain
Mapoly0002s0310	1.19642	1.19751	0.00131739	1	-0.0226329	1	[GO:0005515] protein binding; [PTHR22844] F-BOX AND WD40 DOMAIN PROTEIN; [KOG0313] Microtubule binding protein YTM1 (contains WD40 repeats); [PF00400] WD domain, G-beta repeat
Mapoly0002s0311	5.63463	4.92282	-0.194836	0.682542	-0.203023	0.744405	[K01669] deoxyribodipyrimidine photo-lyase [EC:4.1.99.3]; [GO:0003913] DNA photolyase activity; [KOG0133] Deoxyribodipyrimidine photolyase/cryptochrome; [PTHR11455] CRYPTOCHROME; [PF00875] DNA photolyase; [PF03441] FAD binding domain of DNA photolyase; [GO:0006281] DNA repair; [4.1.99.3] Deoxyribodipyrimidine photo-lyase.
Mapoly0002s0312	83.6438	65.8902	-0.344195	0.230422	-0.513808	0.0389488	[PTHR11712] POLYKETIDE SYNTHASE-RELATED; [PF00109] Beta-ketoacyl synthase, N-terminal domain; [PF02801] Beta-ketoacyl synthase, C-terminal domain; [KOG1394] 3-oxoacyl-(acyl-carrier-protein) synthase (I and II)
Mapoly0002s0313	19.844	18.9479	-0.0666649	0.922211	-0.207968	0.635923	[PF13812] Pentatricopeptide repeat domain; [PF01535] PPR repeat; [PTHR24015] FAMILY NOT NAMED; [PF13041] PPR repeat family
Mapoly0002s0314	4.72252	5.35981	0.182625	0.770436	0.106498	0.937412	[PTHR12866:SF1] AUTOPHAGOCYTOSIS PROTEIN AUT1-RELATED; [PTHR12866] AUTOPHAGOCYTOSIS PROTEIN AUT1-RELATED; [PF03987] Autophagocytosis associated protein, active-site domain
Mapoly0002s0315	22.81	30.6774	0.42751	0.748338	0.692506	0.503859	[PF06405] Red chlorophyll catabolite reductase (RCC reductase)
Mapoly0002s0316	27.2708	37.169	0.446743	0.0871315	0.296198	0.438012	[PF06405] Red chlorophyll catabolite reductase (RCC reductase); [K13545] red chlorophyll catabolite reductase [EC:1.3.1.80]; [1.3.1.80] Red chlorophyll catabolite reductase.
Mapoly0002s0317	43.483	139.863	1.68549	0.000933508	1.32162	0.000992003	0
Mapoly0002s0318	2.68238	3.45515	0.365235	0.244429	0.500364	0.0945271	0
Mapoly0002s0319	1.46132	1.72159	0.236472	0.420492	0.125303	0.844207	[PTHR12298:SF14] SUBFAMILY NOT NAMED; [PTHR12298] PCDC2 (PROGRAMMED CELL DEATH PROTEIN 2)-RELATED
Mapoly0002s0320	18.6762	19.2485	0.0435451	0.954963	-0.0555914	0.969223	[PF13620] Carboxypeptidase regulatory-like domain; [PTHR23303] CARBOXYPEPTIDASE REGULATORY REGION-CONTAINING; [KOG1948] Metalloproteinase-related collagenase pM5
Mapoly0002s0321	12.2506	9.97683	-0.296199	0.309999	-0.30451	0.36085	[PF10250] GDP-fucose protein O-fucosyltransferase; [PTHR31933] FAMILY NOT NAMED
Mapoly0002s0322	1	1.01185	0.0170016	1	0.0763625	1	[PF06330] Trichodiene synthase (TRI5); [GO:0045482] trichodiene synthase activity; [GO:0016106] sesquiterpenoid biosynthetic process
Mapoly0002s0323	1.55838	1.52965	-0.026838	0.979544	-0.137515	0.858148	0
Mapoly0002s0324	2.88547	3.79888	0.396768	0.114297	0.108028	0.89923	[GO:0005524] ATP binding; [GO:0016021] integral to membrane; [PTHR24223] FAMILY NOT NAMED; [PF00664] ABC transporter transmembrane region; [GO:0016887] ATPase activity; [GO:0006810] transport; [GO:0055085] transmembrane transport; [KOG0054] Multidrug resistance-associated protein/mitoxantrone resistance protein, ABC superfamily; [GO:0042626] ATPase activity, coupled to transmembrane movement of s…
Mapoly0002s0325	2.02387	1.923	-0.0737601	0.914941	0.108671	0.906705	[PF14111] Domain of unknown function (DUF4283)
Mapoly0002s0326	20.6157	22.536	0.128488	0.816383	-0.0319335	0.984864	[GO:0003922] GMP synthase (glutamine-hydrolyzing) activity; [GO:0005524] ATP binding; [PF00958] GMP synthase C terminal domain; [6.3.5.2] GMP synthase (glutamine-hydrolyzing).; [KOG1622] GMP synthase; [PTHR11922] GMP SYNTHASE-RELATED; [GO:0006177] GMP biosynthetic process; [K01951] GMP synthase (glutamine-hydrolysing) [EC:6.3.5.2]; [PF00117] Glutamine amidotransferase class-I; [GO:0006164] purine…
Mapoly0002s0327	20.1231	19.3496	-0.0565488	0.938131	-0.178342	0.704174	[K01552] arsenite-transporting ATPase [EC:3.6.3.16]; [KOG0209] P-type ATPase; [GO:0000166] nucleotide binding; [GO:0016021] integral to membrane; [PF00702] haloacid dehalogenase-like hydrolase; [GO:0016887] ATPase activity; [3.6.3.-] Acting on acid anhydrides; catalyzing transmembrane movement of substances.; [GO:0006812] cation transport; [PTHR24093] FAMILY NOT NAMED; [PTHR24093:SF82] ATPASE, P-…
Mapoly0002s0328	1.08795	1.03811	-0.067649	1	-0.0438708	1	0
Mapoly0002s0329	1.37519	1.07925	-0.349595	1	-0.132438	1	0
Mapoly0002s0330	58.0974	41.7574	-0.476442	0.116266	-0.362361	0.356729	[PTHR11938] FAD NADPH DEHYDROGENASE/OXIDOREDUCTASE; [PF04898] Glutamate synthase central domain; [GO:0006537] glutamate biosynthetic process; [GO:0055114] oxidation-reduction process; [PF14691] Dihydroprymidine dehydrogenase domain II, 4Fe-4S cluster; [GO:0006807] nitrogen compound metabolic process; [GO:0015930] glutamate synthase activity; [GO:0016491] oxidoreductase activity; [1.4.1.14] Glutam…
Mapoly0002s0331	5.8075	11.1126	0.936207	0.000933508	0.423283	0.2086	[KOG0157] Cytochrome P450 CYP4/CYP19/CYP26 subfamilies; [GO:0005506] iron ion binding; [GO:0055114] oxidation-reduction process; [GO:0016705] oxidoreductase activity, acting on paired donors, with incorporation or reduction of molecular oxygen; [GO:0020037] heme binding; [PTHR24286:SF12] SUBFAMILY NOT NAMED; [PF00067] Cytochrome P450; [PTHR24286] FAMILY NOT NAMED
Mapoly0002s0332	64.7162	63.89	-0.0185368	0.986481	0.0310248	0.984864	[KOG2367] Alpha-isopropylmalate synthase/homocitrate synthase; [PF00682] HMGL-like; [2.3.3.13] 2-isopropylmalate synthase.; [GO:0003852] 2-isopropylmalate synthase activity; [K01649] 2-isopropylmalate synthase [EC:2.3.3.13]; [GO:0009098] leucine biosynthetic process; [PTHR10277] HOMOCITRATE SYNTHASE-RELATED; [PTHR10277:SF9] 2-ISOPROPYLMALATE SYNTHASE; [PF08502] LeuA allosteric (dimerisation) doma…
Mapoly0002s0333	16.6783	18.0763	0.116127	0.845859	0.289171	0.435916	[1.8.1.7] Glutathione-disulfide reductase.; [GO:0050660] flavin adenine dinucleotide binding; [KOG0405] Pyridine nucleotide-disulphide oxidoreductase; [PTHR22912] DISULFIDE OXIDOREDUCTASE; [GO:0055114] oxidation-reduction process; [GO:0045454] cell redox homeostasis; [PF00070] Pyridine nucleotide-disulphide oxidoreductase; [GO:0016491] oxidoreductase activity; [K00383] glutathione reductase (NADP…
Mapoly0002s0334	1	1.12254	0.16676	1	0.272728	1	[PTHR11746] O-METHYLTRANSFERASE; [GO:0008171] O-methyltransferase activity; [PF00891] O-methyltransferase
Mapoly0002s0335	6.54671	10.2818	0.651255	0.0169289	0.728554	0.0137887	0
Mapoly0002s0336	247.898	137.749	-0.847705	0.000933508	-0.0831903	0.944576	[PTHR31048] FAMILY NOT NAMED; [PF00314] Thaumatin family
Mapoly0002s0337	28.4153	30.8728	0.119668	0.857786	0.356166	0.319126	[GO:0016020] membrane; [GO:0005524] ATP binding; [PF08370] Plant PDR ABC transporter associated; [GO:0016887] ATPase activity; [PTHR19241] ATP-BINDING CASSETTE TRANSPORTER; [PF01061] ABC-2 type transporter; [PF14510] ABC-transporter extracellular N-terminal; [KOG0065] Pleiotropic drug resistance proteins (PDR1-15), ABC superfamily; [PF00005] ABC transporter
Mapoly0002s0338	44.9315	48.6093	0.113505	0.842117	0.0297649	0.984864	[KOG0331] ATP-dependent RNA helicase; [GO:0005524] ATP binding; [PF00270] DEAD/DEAH box helicase; [PF00271] Helicase conserved C-terminal domain; [PTHR24031] FAMILY NOT NAMED; [GO:0003676] nucleic acid binding
Mapoly0002s0339	1	1.01206	0.0173008	1	0	1	0
Mapoly0002s0340	18.6157	19.1334	0.0395734	0.962719	0.108967	0.887477	[GO:0003677] DNA binding; [PF08711] TFIIS helical bundle-like domain; [GO:0005634] nucleus; [GO:0006351] transcription, DNA-dependent; [PTHR15141] TRANSCRIPTION ELONGATION FACTOR B POLYPEPTIDE 3
Mapoly0002s0341	1	1	0	1	0.0843156	1	0
Mapoly0002s0342	38.0997	33.3511	-0.192045	0.626635	-0.241227	0.529741	[PF07145] Ataxin-2 C-terminal region
Mapoly0002s0343	51.6722	47.0382	-0.135555	0.793777	-0.174275	0.743659	[KOG3448] Predicted snRNP core protein; [GO:0006397] mRNA processing; [PTHR13829] SNRNP CORE PROTEIN FAMILY MEMBER; [K12621] U6 snRNA-associated Sm-like protein LSm2; [PF01423] LSM domain
Mapoly0002s0344	14.1442	19.4034	0.456099	0.109189	0.758674	0.00183355	[PF07712] Stress up-regulated Nod 19
Mapoly0002s0345	2.18805	12.1507	2.47332	0.000933508	2.12922	0.000992003	[PF07712] Stress up-regulated Nod 19
Mapoly0002s0346	34.4343	106.986	1.6355	0.000933508	1.23447	0.000992003	[PF07712] Stress up-regulated Nod 19
Mapoly0003s0001	12.8647	12.3595	-0.0577974	0.940148	-0.11656	0.884069	[K04567] lysyl-tRNA synthetase, class II [EC:6.1.1.6]; [GO:0005524] ATP binding; [6.1.1.6] Lysine--tRNA ligase.; [GO:0000166] nucleotide binding; [PTHR22594] ASPARTYL/LYSYL-TRNA SYNTHETASE; [GO:0003676] nucleic acid binding; [PF01336] OB-fold nucleic acid binding domain; [GO:0006418] tRNA aminoacylation for protein translation; [KOG1885] Lysyl-tRNA synthetase (class II); [GO:0004812] aminoacyl-tR…
Mapoly0003s0002	9.15858	8.35146	-0.133096	0.80981	0.185544	0.743013	[KOG1577] Aldo/keto reductase family proteins; [PTHR11732] ALDO/KETO REDUCTASE; [PF00248] Aldo/keto reductase family
Mapoly0003s0003	46.3543	31.7855	-0.544334	0.0169289	-0.456813	0.0732548	[PTHR10992] ALPHA/BETA HYDROLASE FOLD-CONTAINING PROTEIN; [PF12697] Alpha/beta hydrolase family
Mapoly0003s0004	1.03048	1.01943	-0.0155538	1	-0.0183358	1	0
Mapoly0003s0005	23.7944	33.0978	0.476113	0.0409004	0.668979	0.00183355	[KOG1577] Aldo/keto reductase family proteins; [PTHR11732] ALDO/KETO REDUCTASE; [PF00248] Aldo/keto reductase family
Mapoly0003s0006	1.01156	1.16376	0.202214	1	0.213413	1	[GO:0005506] iron ion binding; [GO:0055114] oxidation-reduction process; [GO:0016705] oxidoreductase activity, acting on paired donors, with incorporation or reduction of molecular oxygen; [GO:0020037] heme binding; [PTHR24298] FAMILY NOT NAMED; [PF00067] Cytochrome P450
Mapoly0003s0007	22.7439	19.7776	-0.201612	0.631375	-0.223714	0.623366	[PTHR31446] FAMILY NOT NAMED; [PF02681] Divergent PAP2 family
Mapoly0003s0008	31.0322	29.1414	-0.0906958	0.889497	-0.138517	0.850135	0
Mapoly0003s0009	11.5505	11.7495	0.0246441	0.983637	0.0541767	0.973021	[GO:0005515] protein binding; [PTHR18763] WD-REPEAT PROTEIN 18; [PF00400] WD domain, G-beta repeat
Mapoly0003s0010	6.32029	7.43863	0.235046	0.652798	0.26737	0.655313	[PF13864] Calmodulin-binding; [PTHR21490:SF0] SUBFAMILY NOT NAMED; [PTHR21490] UNCHARACTERIZED
Mapoly0003s0011	1.09802	1.01135	-0.118626	1	-0.0196238	1	0
Mapoly0003s0012	1.12387	1.11291	-0.0141369	1	0.0627331	1	0
Mapoly0003s0013	47.0688	41.0574	-0.197129	0.624919	-0.107149	0.894912	[KOG1187] Serine/threonine protein kinase; [PF07714] Protein tyrosine kinase; [PF08263] Leucine rich repeat N-terminal domain; [GO:0004672] protein kinase activity; [GO:0006468] protein phosphorylation; [PF12799] Leucine Rich repeats (2 copies); [PTHR24420] LEUCINE-RICH REPEAT RECEPTOR-LIKE PROTEIN KINASE
Mapoly0003s0014	1.07487	1.02898	-0.0629546	1	-0.0540339	1	0
Mapoly0003s0015	12.9809	18.6193	0.520408	0.0345904	0.364766	0.252469	0
Mapoly0003s0016	1	1	0	1	0.0207141	1	0
Mapoly0003s0017	13.7232	15.4438	0.170411	0.739398	0.275316	0.519416	[K00819] ornithine--oxo-acid transaminase [EC:2.6.1.13]; [PTHR11986] AMINOTRANSFERASE CLASS III; [KOG1402] Ornithine aminotransferase; [GO:0030170] pyridoxal phosphate binding; [2.6.1.13] Ornithine aminotransferase.; [PTHR11986:SF18] ORNITHINE AMINOTRANSFERASE; [GO:0008483] transaminase activity; [PF00202] Aminotransferase class-III
Mapoly0003s0018	47.4075	43.437	-0.126191	0.835878	-0.0589348	0.969346	[KOG2632] Rhomboid family proteins; [PTHR22790] RHOMBOID-RELATED; [GO:0016021] integral to membrane; [PTHR22790:SF13] SUBFAMILY NOT NAMED; [GO:0004252] serine-type endopeptidase activity; [PF01694] Rhomboid family
Mapoly0003s0019	48.7492	45.0953	-0.112401	0.905847	-0.151195	0.905089	0
Mapoly0003s0020	13.657	15.1615	0.150772	0.741521	0.0466799	0.976655	[PTHR19375] HEAT SHOCK PROTEIN 70KDA; [K09486] hypoxia up-regulated 1; [KOG0104] Molecular chaperones GRP170/SIL1, HSP70 superfamily; [PF00012] Hsp70 protein; [PTHR19375:SF90] HEAT SHOCK PROTEIN 70
Mapoly0003s0021	11.1937	13.6807	0.289455	0.39139	0.13428	0.875372	[GO:0017004] cytochrome complex assembly; [GO:0005886] plasma membrane; [GO:0017003] protein-heme linkage; [PF03100] CcmE
Mapoly0003s0022	66.395	61.7084	-0.105608	0.860471	-0.032702	0.983765	[KOG1190] Polypyrimidine tract-binding protein; [PTHR11546:SF16] PTB (POLYPYRIMIDINE TRACT-BINDING), RNA BINDING; [GO:0003676] nucleic acid binding; [PF13893] RNA recognition motif. (a.k.a. RRM, RBD, or RNP domain); [PTHR11546] HETEROGENEOUS NUCLEAR RIBONUCLEOPROTEIN; [PF00076] RNA recognition motif. (a.k.a. RRM, RBD, or RNP domain)
Mapoly0003s0023	45.2831	41.5409	-0.12444	0.818939	-0.124462	0.865462	0
Mapoly0003s0024	2.94326	2.04199	-0.527439	0.0782738	-0.49088	0.117666	0
Mapoly0003s0025	7.51605	8.59959	0.194293	0.736061	0.374929	0.35222	[GO:0006396] RNA processing; [GO:0003723] RNA binding; [PF00636] Ribonuclease III domain; [GO:0004525] ribonuclease III activity
Mapoly0003s0026	1	1	0	1	0	1	0
Mapoly0003s0027	1.10643	1.14168	0.0452538	1	0.0705764	1	0
Mapoly0003s0028	1.28756	1.42321	0.144504	0.951567	0.687596	0.829618	0
Mapoly0003s0029	51.7763	52.101	0.00901919	0.99276	-0.0190142	0.992159	[KOG0700] Protein phosphatase 2C/pyruvate dehydrogenase (lipoamide) phosphatase; [PTHR13832] PROTEIN PHOSPHATASE 2C; [PF00481] Protein phosphatase 2C; [GO:0003824] catalytic activity
Mapoly0003s0030	1.11955	1.08651	-0.0432173	1	0.0852517	1	0
Mapoly0003s0031	43.6997	39.7976	-0.134942	0.793777	0.0121818	0.996007	[GO:0005524] ATP binding; [PF00069] Protein kinase domain; [KOG0660] Mitogen-activated protein kinase; [GO:0004672] protein kinase activity; [PTHR24055] MITOGEN-ACTIVATED PROTEIN KINASE; [GO:0006468] protein phosphorylation
Mapoly0003s0032	1	1.13285	0.17995	1	0.0759916	1	0
Mapoly0003s0033	35.9876	30.6387	-0.232145	0.497274	-0.127181	0.84971	[GO:0003723] RNA binding; [2.7.7.19] Polynucleotide adenylyltransferase.; [GO:0043631] RNA polyadenylation; [PF04928] Poly(A) polymerase central domain; [GO:0004652] polynucleotide adenylyltransferase activity; [GO:0005634] nucleus; [PTHR10682] POLY(A) POLYMERASE; [PF04926] Poly(A) polymerase predicted RNA binding domain; [PF01909] Nucleotidyltransferase domain; [GO:0016779] nucleotidyltransferas…
Mapoly0003s0034	6.2579	7.20582	0.203484	0.663711	0.25906	0.577292	0
Mapoly0003s0035	20.787	19.6037	-0.0845556	0.937605	-0.092051	0.965922	0
Mapoly0003s0036	17.4668	17.8288	0.0295943	0.979509	0.00935768	0.997683	0
Mapoly0003s0037	58.4828	35.1834	-0.733117	0.000933508	-0.758398	0.000992003	[PF12937] F-box-like; [PF13516] Leucine Rich repeat; [GO:0005515] protein binding; [PTHR23125] F-BOX/LEUCINE RICH REPEAT PROTEIN
Mapoly0003s0038	1	1	0	1	0	1	0
Mapoly0003s0039	1	1	0	1	0.0280017	1	0
Mapoly0003s0040	1.0418	1.02125	-0.0287413	1	-0.0392441	1	0
Mapoly0003s0041	87.461	80.3244	-0.122802	0.848627	-0.695348	0.00666589	[PF01161] Phosphatidylethanolamine-binding protein; [K06910] MFS transporter, UMF1 family; [PTHR30289] UNCHARACTERIZED PROTEIN YBCL-RELATED
Mapoly0003s0042	38.0383	39.6845	0.0611229	0.933579	0.0573396	0.968558	[GO:0016597] amino acid binding; [PF02729] Aspartate/ornithine carbamoyltransferase, carbamoyl-P binding domain; [2.1.3.3] Ornithine carbamoyltransferase.; [GO:0016743] carboxyl- or carbamoyltransferase activity; [K00611] ornithine carbamoyltransferase [EC:2.1.3.3]; [GO:0006520] cellular amino acid metabolic process; [PTHR11405] CARBAMOYLTRANSFERASE RELATED; [KOG1504] Ornithine carbamoyltransfera…
Mapoly0003s0043	32.4438	30.5481	-0.0868602	0.899652	-0.12422	0.877698	[PTHR10657] PEPTIDYL-PROLYL CIS-TRANS ISOMERASE; [PF00581] Rhodanese-like domain; [GO:0016853] isomerase activity; [PTHR10657:SF4] PEPTIDYL-PROLYL CIS-TRANS ISOMERASE NIMA-INTERACTING 1 (ROTAMASE PIN1)(PPIASE PIN1); [PF00639] PPIC-type PPIASE domain
Mapoly0003s0044	61.3973	70.6114	0.201726	0.605886	0.0222405	0.989737	[PTHR10745:SF0] GLYCYL-TRNA SYNTHETASE; [GO:0005524] ATP binding; [PF00587] tRNA synthetase class II core domain (G, H, P, S and T); [GO:0000166] nucleotide binding; [PTHR10745] GLYCYL-TRNA SYNTHETASE/DNA POLYMERASE SUBUNIT GAMMA-2; [6.1.1.14] Glycine--tRNA ligase.; [KOG2298] Glycyl-tRNA synthetase and related class II tRNA synthetase; [K01880] glycyl-tRNA synthetase [EC:6.1.1.14]; [PF03129] Anti…
Mapoly0003s0045	40.3926	43.501	0.106958	0.857786	0.054807	0.969854	[KOG2887] Membrane protein involved in ER to Golgi transport; [GO:0016192] vesicle-mediated transport; [PTHR23137] UNCHARACTERIZED; [GO:0016021] integral to membrane; [GO:0006810] transport; [PF04178] Got1/Sft2-like family
Mapoly0003s0046	17.7504	16.6629	-0.091212	0.880958	-0.0426503	0.979208	[GO:0016020] membrane; [PTHR12961] CONSERVED OLIGOMERIC GOLGI COMPLEX COMPONENT 2; [GO:0015031] protein transport; [KOG2307] Low density lipoprotein receptor; [GO:0007030] Golgi organization; [PF06148] COG (conserved oligomeric Golgi) complex component, COG2; [PF12022] Domain of unknown function (DUF3510)
Mapoly0003s0047	1	1	0	1	0	1	0
Mapoly0003s0048	1.00485	1.00514	0.000417436	1	3.98691e-05	1	0
Mapoly0003s0049	1.01042	1	-0.0149554	1	-0.0150062	1	0
Mapoly0003s0050	1	1	0	1	0	1	0
Mapoly0003s0051	4.66505	6.42555	0.461927	0.116002	-0.0675157	0.969562	0
Mapoly0003s0052	1.10903	1.07235	-0.0485202	1	0.0122887	1	0
Mapoly0003s0053	1.10641	1.04847	-0.0775958	1	0.0595768	1	0
Mapoly0003s0054	1	1.19482	0.256794	1	0.269483	1	0
Mapoly0003s0055	1.24162	1.19986	-0.0493648	1	0.0195707	1	0
Mapoly0003s0056	47.1732	42.0472	-0.165958	0.716326	-0.13464	0.847769	[PF02358] Trehalose-phosphatase; [GO:0005992] trehalose biosynthetic process; [GO:0003824] catalytic activity; [KOG1050] Trehalose-6-phosphate synthase component TPS1 and related subunits; [PF00982] Glycosyltransferase family 20; [PTHR10788] TREHALOSE-6-PHOSPHATE SYNTHASE
Mapoly0003s0057	4.34137	4.26948	-0.02409	0.980664	-0.039831	0.981229	[GO:0030915] Smc5-Smc6 complex; [PTHR19306] STRUCTURAL MAINTENANCE OF CHROMOSOMES 5,6 (SMC5, SMC6); [PF02463] RecF/RecN/SMC N terminal domain; [GO:0006281] DNA repair; [KOG0250] DNA repair protein RAD18 (SMC family protein); [PTHR19306:SF2] STRUCTURAL MAINTENANCE OF CHROMOSOMES 6 SMC6; [GO:0000724] double-strand break repair via homologous recombination
Mapoly0003s0058	80.5145	68.4533	-0.234129	0.51079	-0.229576	0.568854	[GO:0008168] methyltransferase activity; [K12502] MPBQ/MSBQ methyltransferase; [PTHR10108] METHYLTRANSFERASE; [PF08241] Methyltransferase domain; [GO:0008152] metabolic process; [KOG1540] Ubiquinone biosynthesis methyltransferase COQ5
Mapoly0003s0059	31.6551	34.9708	0.143713	0.766813	0.165235	0.768141	0
Mapoly0003s0060	1.04444	1.07834	0.0460813	1	0.0161032	1	0
Mapoly0003s0061	2.0745	2.16847	0.0639138	0.942158	0.0200843	0.992707	0
Mapoly0003s0062	1.17952	1.02585	-0.201376	1	-0.153476	1	0
Mapoly0003s0063	5.69181	6.30098	0.146689	0.799164	0.0576552	0.973021	[GO:0005524] ATP binding; [KOG0198] MEKK and related serine/threonine protein kinases; [PF00069] Protein kinase domain; [GO:0004672] protein kinase activity; [PTHR24361:SF129] MITOGEN-ACTIVATED PROTEIN KINASE KINASE KINASE; [GO:0006468] protein phosphorylation; [PTHR24361] MITOGEN-ACTIVATED KINASE KINASE KINASE
Mapoly0003s0064	15.2012	14.3337	-0.0847742	0.921841	-0.180641	0.819567	[GO:0005759] mitochondrial matrix; [KOG2536] MAM33, mitochondrial matrix glycoprotein; [PF02330] Mitochondrial glycoprotein
Mapoly0003s0065	2.31815	2.42574	0.065451	0.93454	-0.169518	0.787042	[PTHR10799] SWI/SNF-RELATED MATRIX-ASSOCIATED ACTIN-DEPENDENT REGULATOR OF CHROMATIN SUBFAMILY-RELATED; [PF08879] WRC
Mapoly0003s0066	1.1126	1.13686	0.0311208	1	-0.0011544	1	0
Mapoly0003s0067	6.43324	7.18695	0.159834	0.844239	0.0550039	0.981229	[PTHR30246] 2-KETO-3-DEOXY-6-PHOSPHOGLUCONATE ALDOLASE; [GO:0016829] lyase activity; [PF01081] KDPG and KHG aldolase; [GO:0008152] metabolic process
Mapoly0003s0068	156.826	162.731	0.0533243	0.950727	0.111795	0.898692	[KOG1662] Mitochondrial F1F0-ATP synthase, subunit OSCP/ATP5; [3.6.3.14] H(+)-transporting two-sector ATPase.; [GO:0046933] proton-transporting ATP synthase activity, rotational mechanism; [K02137] F-type H+-transporting ATPase oligomycin sensitivity conferral protein [EC:3.6.3.14]; [PTHR11910] ATP SYNTHASE DELTA CHAIN; [GO:0015986] ATP synthesis coupled proton transport; [PF00213] ATP synthase d…
Mapoly0003s0069	35.6249	35.3366	-0.0117227	0.990972	-0.0548692	0.96924	[PTHR32219] FAMILY NOT NAMED
Mapoly0003s0070	1.43717	1.11324	-0.368464	0.274904	-0.195883	0.75765	0
Mapoly0003s0071	7.2968	6.66619	-0.130401	0.841813	0.111634	0.912214	[PTHR12461] HYPOXIA-INDUCIBLE FACTOR 1 ALPHA INHIBITOR-RELATED; [PF13621] Cupin-like domain
Mapoly0003s0072	17.8738	18.8773	0.078806	0.921138	0.245996	0.615832	[K06693] 26S proteasome non-ATPase regulatory subunit 9; [PTHR12651] 26S PROTEASOME NON-ATPASE REGULATORY SUBUNIT 9; [PTHR12651:SF1] 26S PROTEASOME REGULATORY SUBUNIT P27; [KOG3129] 26S proteasome regulatory complex, subunit PSMD9
Mapoly0003s0073	38.4072	36.9243	-0.0568062	0.938813	-0.106694	0.894238	[PF00226] DnaJ domain; [PTHR24077] FAMILY NOT NAMED; [PF09320] Domain of unknown function (DUF1977)
Mapoly0003s0074	1	1	0	1	0	1	0
Mapoly0003s0075	7.2399	8.14171	0.169362	0.810153	0.130371	0.916345	[PTHR13069] UNCHARACTERIZED; [PF13532] 2OG-Fe(II) oxygenase superfamily
Mapoly0003s0076	2.05302	1.79147	-0.196605	0.696526	-0.0706094	0.969223	[PTHR13238] PROTEIN C21ORF59; [PF11069] Protein of unknown function (DUF2870)
Mapoly0003s0077	8.99493	9.60545	0.0947411	0.903252	0.0512093	0.979628	[PTHR15606:SF3] HSP40-RELATED; [KOG4188] Uncharacterized conserved protein; [PF00226] DnaJ domain; [PTHR15606] DNAJ HOMOLOG SUBFAMILY C MEMBER 8/LIPOPOLYSACCHARIDE SPECIFIC RESPONSE-7-RELATED; [PF12572] Protein of unknown function (DUF3752)
Mapoly0003s0078	22.7744	22.2618	-0.0328428	0.979509	-0.159158	0.864826	[PTHR22939] SERINE PROTEASE FAMILY S1C HTRA-RELATED; [GO:0005515] protein binding; [PF13180] PDZ domain; [KOG1320] Serine protease; [PTHR22939:SF63] SUBFAMILY NOT NAMED; [PF13365] Trypsin-like peptidase domain
Mapoly0003s0079	13.9166	15.2646	0.133383	0.908011	0.093865	0.969223	0
Mapoly0003s0080	1.15304	1.19354	0.0498067	1	0.0689401	1	0
Mapoly0003s0081	1.05091	1.03947	-0.0157854	1	-0.0334603	1	0
Mapoly0003s0082	2.25657	2.04288	-0.143527	0.891371	-0.173251	0.898764	0
Mapoly0003s0083	3.49874	2.4007	-0.54338	0.0726805	-0.569428	0.0987685	[PF13855] Leucine rich repeat; [PF13516] Leucine Rich repeat; [GO:0005515] protein binding
Mapoly0003s0084	1.64573	1.84116	0.161892	0.716009	0.133255	0.84971	0
Mapoly0003s0085	29.8493	30.2161	0.0176204	0.987491	0.0750469	0.951093	[KOG4754] Predicted phosphoglycerate mutase; [PTHR23029] PHOSPHOGLYCERATE MUTASE; [PF00300] Histidine phosphatase superfamily (branch 1)
Mapoly0003s0086	43.4754	47.0686	0.114566	0.867481	0.0127574	0.997115	[GO:0003677] DNA binding; [KOG1745] Histones H3 and H4; [GO:0000786] nucleosome; [K11253] histone H3; [PTHR11426] HISTONE H3; [PF00125] Core histone H2A/H2B/H3/H4
Mapoly0003s0087	8.90386	7.94613	-0.164179	0.878154	-0.0258956	0.993446	[PTHR23029] PHOSPHOGLYCERATE MUTASE; [PF00300] Histidine phosphatase superfamily (branch 1)
Mapoly0003s0088	36.8905	40.1575	0.12242	0.835878	0.167202	0.785819	[GO:0003677] DNA binding; [KOG1745] Histones H3 and H4; [GO:0000786] nucleosome; [K11253] histone H3; [PTHR11426] HISTONE H3; [PF00125] Core histone H2A/H2B/H3/H4
Mapoly0003s0089	1.01023	1.11491	0.142239	1	0.0561206	1	0
Mapoly0003s0090	1.04219	1.10774	0.0880042	1	0.0806776	1	0
Mapoly0003s0091	6.35886	7.77676	0.290401	0.445155	0.168004	0.836149	0
Mapoly0003s0092	9.30068	10.1551	0.126798	0.857548	0.105261	0.926246	[GO:0016020] membrane; [PTHR30566] YNAI-RELATED MECHANOSENSITIVE ION CHANNEL; [GO:0055085] transmembrane transport; [PF00924] Mechanosensitive ion channel
Mapoly0003s0093	1	1	0	1	0	1	0
Mapoly0003s0094	1.19763	1.06976	-0.162896	1	-0.15697	1	[GO:0004471] malate dehydrogenase (decarboxylating) activity; [PF00390] Malic enzyme, N-terminal domain; [GO:0055114] oxidation-reduction process; [PTHR23406] MALIC ENZYME-RELATED; [PF03949] Malic enzyme, NAD binding domain; [KOG1257] NADP+-dependent malic enzyme; [GO:0051287] NAD binding; [PTHR23406:SF2] MALIC ENZYME
Mapoly0003s0095	14.7632	14.9748	0.0205313	0.986172	0.38738	0.242413	[GO:0006950] response to stress; [PF00582] Universal stress protein family; [PTHR31964] FAMILY NOT NAMED
Mapoly0003s0096	11.4695	11.0616	-0.0522424	0.953191	-0.0277289	0.98914	[PTHR13271] UNCHARACTERIZED PUTATIVE METHYLTRANSFERASE; [GO:0005515] protein binding; [PF00856] SET domain; [PF09273] Rubisco LSMT substrate-binding
Mapoly0003s0097	4.71407	5.1786	0.135589	0.922211	0.377989	0.709624	0
Mapoly0003s0098	3.54039	4.17858	0.239104	0.802754	0.573066	0.337461	0
Mapoly0003s0099	9.37103	10.9222	0.220979	0.759035	0.870772	0.0231355	0
Mapoly0003s0100	47.3938	46.7564	-0.0195345	0.985755	0.0184707	0.992696	[PF09430] Protein of unknown function (DUF2012); [KOG3306] Predicted membrane protein; [PTHR13605] UNCHARACTERIZED
Mapoly0003s0101	95.5825	106.002	0.149273	0.76379	-0.000731631	0.99953	[PF00149] Calcineurin-like phosphoesterase; [PF14008] Iron/zinc purple acid phosphatase-like protein C; [GO:0016787] hydrolase activity; [PTHR22953] ACID PHOSPHATASE RELATED; [KOG1378] Purple acid phosphatase
Mapoly0003s0102	21.087	25.3491	0.265581	0.462893	0.417243	0.180936	[PF14216] Domain of unknown function (DUF4326)
Mapoly0003s0103	12.7794	15.4805	0.276632	0.43652	0.0700106	0.965922	[PF00149] Calcineurin-like phosphoesterase; [PF14008] Iron/zinc purple acid phosphatase-like protein C; [GO:0016787] hydrolase activity; [PTHR22953] ACID PHOSPHATASE RELATED; [KOG1378] Purple acid phosphatase
Mapoly0003s0104	59.8452	75.894	0.34275	0.229565	0.828229	0.000992003	0
Mapoly0003s0105	6.33552	7.84213	0.307783	0.635053	0.781323	0.0656995	0
Mapoly0003s0106	113.639	121.666	0.098468	0.879216	0.696855	0.00183355	0
Mapoly0003s0107	1.30523	1.27464	-0.0342109	1	-0.103105	1	[KOG0710] Molecular chaperone (small heat-shock protein Hsp26/Hsp42); [PTHR11527] SMALL HEAT-SHOCK PROTEIN (HSP20) FAMILY; [PF00011] Hsp20/alpha crystallin family
Mapoly0003s0108	2.0015	2.51545	0.329735	0.499464	0.509552	0.257343	[K13993] HSP20 family protein; [KOG0710] Molecular chaperone (small heat-shock protein Hsp26/Hsp42); [PTHR11527] SMALL HEAT-SHOCK PROTEIN (HSP20) FAMILY; [PF00011] Hsp20/alpha crystallin family
Mapoly0003s0109	1.0969	1.15197	0.0706744	1	0.0313494	1	0
Mapoly0003s0110	1.82193	1.597	-0.190102	0.574098	-0.185085	0.696341	0
Mapoly0003s0111	7.44262	4.90784	-0.600722	0.010589	-0.467351	0.107364	0
Mapoly0003s0112	1.03377	1	-0.0479104	1	-0.0169672	1	0
Mapoly0003s0113	1	1	0	1	0	1	0
Mapoly0003s0114	10.2388	7.36614	-0.475072	0.112643	-0.35115	0.377841	[PTHR22849] WDSAM1 PROTEIN; [GO:0016567] protein ubiquitination; [GO:0004842] ubiquitin-protein ligase activity; [PF04564] U-box domain
Mapoly0003s0115	1	1	0	1	0	1	0
Mapoly0003s0116	22.5165	25.5761	0.183814	0.637002	0.236458	0.520591	[PTHR22849] WDSAM1 PROTEIN; [GO:0016567] protein ubiquitination; [GO:0004842] ubiquitin-protein ligase activity; [PF04564] U-box domain
Mapoly0003s0117	1.47215	2.21402	0.58874	0.108799	0.446343	0.257343	0
Mapoly0003s0118	3.31486	4.14342	0.321874	0.389778	0.490083	0.161929	[PTHR31389] FAMILY NOT NAMED
Mapoly0003s0119	1.04729	1.0277	-0.0272435	1	-0.0667233	1	0
Mapoly0003s0120	3.20702	3.81505	0.250469	0.571045	0.168648	0.845081	[GO:0003677] DNA binding; [PTHR12708:SF0] SUBFAMILY NOT NAMED; [GO:0006260] DNA replication; [PF12213] DNA polymerases epsilon N terminal; [2.7.7.7] DNA-directed DNA polymerase.; [PTHR12708] DNA POLYMERASE EPSILON SUBUNIT B; [KOG3818] DNA polymerase epsilon, subunit B; [PF04042] DNA polymerase alpha/epsilon subunit B; [GO:0003887] DNA-directed DNA polymerase activity; [K02325] DNA polymerase epsi…
Mapoly0003s0121	28.484	27.5731	-0.0468903	0.953574	-0.011943	0.995973	[PTHR13148] PER1-RELATED; [PF04080] Per1-like; [KOG2970] Predicted membrane protein; [PTHR13148:SF0] SUBFAMILY NOT NAMED
Mapoly0003s0122	36.7127	36.1046	-0.0240966	0.982445	0.0326632	0.983765	[PF14958] Domain of unknown function (DUF4506)
Mapoly0003s0123	33.2439	35.6234	0.0997356	0.867481	-0.107414	0.89068	[GO:0005524] ATP binding; [PTHR19211:SF26] SUBFAMILY NOT NAMED; [PTHR19211] ATP-BINDING TRANSPORT PROTEIN-RELATED; [GO:0016887] ATPase activity; [KOG0927] Predicted transporter (ABC superfamily); [PF12848] ABC transporter; [PF00005] ABC transporter
Mapoly0003s0124	11.1429	11.1284	-0.00187857	0.998087	0.0233876	0.988109	[PTHR10887] DNA2/NAM7 HELICASE FAMILY; [PF13086] AAA domain; [PF13087] AAA domain; [KOG1801] tRNA-splicing endonuclease positive effector (SEN1)
Mapoly0003s0125	10.7997	18.6401	0.787421	0.000933508	0.729133	0.000992003	[KOG0157] Cytochrome P450 CYP4/CYP19/CYP26 subfamilies; [GO:0005506] iron ion binding; [GO:0055114] oxidation-reduction process; [GO:0016705] oxidoreductase activity, acting on paired donors, with incorporation or reduction of molecular oxygen; [PTHR24286:SF10] SUBFAMILY NOT NAMED; [GO:0020037] heme binding; [PF00067] Cytochrome P450; [PTHR24286] FAMILY NOT NAMED
Mapoly0003s0126	68.1115	91.8155	0.430839	0.0951809	0.651392	0.00723377	0
Mapoly0003s0127	2.58863	3.78806	0.54927	0.0878507	0.62821	0.0583646	[PF14686] Polysaccharide lyase family 4, domain II; [PTHR32018] FAMILY NOT NAMED; [PF14683] Polysaccharide lyase family 4, domain III; [PF06045] Rhamnogalacturonate lyase family
Mapoly0003s0128	1.30998	1.39886	0.0947133	0.809076	0.220896	0.475207	0
Mapoly0003s0129	16.4732	18.8481	0.194298	0.60491	0.219059	0.59195	[GO:0016020] membrane; [KOG1291] Mn2+ and Fe2+ transporters of the NRAMP family; [PF01566] Natural resistance-associated macrophage protein; [GO:0006810] transport; [PTHR11706] MANGANESE TRANSPORTER; [GO:0005215] transporter activity
Mapoly0003s0130	18.6176	20.0251	0.105142	0.857786	0.0299847	0.984864	[PTHR10794] ABHYDROLASE DOMAIN-CONTAINING PROTEIN; [PF12697] Alpha/beta hydrolase family; [KOG1838] Alpha/beta hydrolase
Mapoly0003s0131	1.07183	1.08543	0.0181814	1	0.0083218	1	0
Mapoly0003s0132	38.6477	46.4215	0.264411	0.396242	0.32014	0.289512	0
Mapoly0003s0133	44.4547	27.9504	-0.669467	0.00173107	-0.492437	0.0558044	[K01738] cysteine synthase A [EC:2.5.1.47]; [PF00291] Pyridoxal-phosphate dependent enzyme; [2.5.1.47] Cysteine synthase.; [KOG1481] Cysteine synthase; [PTHR10314] SER/THR DEHYDRATASE, TRP SYNTHASE
Mapoly0003s0134	2.40802	1.87123	-0.363858	0.178428	-0.374549	0.225072	[GO:0016020] membrane; [PF03254] Xyloglucan fucosyltransferase; [GO:0042546] cell wall biogenesis; [GO:0008107] galactoside 2-alpha-L-fucosyltransferase activity; [PTHR31889] FAMILY NOT NAMED
Mapoly0003s0135	23.8849	20.957	-0.188667	0.654092	-0.138335	0.847769	[GO:0005524] ATP binding; [PTHR19211] ATP-BINDING TRANSPORT PROTEIN-RELATED; [GO:0016887] ATPase activity; [PTHR19211:SF7] ABC TRANSPORTER ABCF3, UUP; [KOG0927] Predicted transporter (ABC superfamily); [PF12848] ABC transporter; [PF00005] ABC transporter
Mapoly0003s0136	45.1761	33.2848	-0.440696	0.080517	-0.31076	0.351694	[KOG1454] Predicted hydrolase/acyltransferase (alpha/beta hydrolase superfamily); [PTHR10992] ALPHA/BETA HYDROLASE FOLD-CONTAINING PROTEIN; [PF12697] Alpha/beta hydrolase family
Mapoly0003s0137	8.50413	8.62518	0.0203909	0.989878	0.0024759	0.999013	[3.1.26.11] Ribonuclease Z.; [PTHR12553] RIBONUCLEASE Z; [K00784] ribonuclease Z [EC:3.1.26.11]; [PF13691] tRNase Z endonuclease; [KOG2121] Predicted metal-dependent hydrolase (beta-lactamase superfamily); [PF12706] Beta-lactamase superfamily domain; [GO:0008033] tRNA processing
Mapoly0003s0138	22.0342	21.0816	-0.0637602	0.95019	0.0635387	0.975104	[GO:0019509] L-methionine salvage from methylthioadenosine; [GO:0005737] cytoplasm; [KOG2631] Class II aldolase/adducin N-terminal domain protein; [PF00596] Class II Aldolase and Adducin N-terminal domain; [PTHR10640] APAF1-INTERACTING PROTEIN; [3.1.3.77] Acireductone synthase.; [PF13419] Haloacid dehalogenase-like hydrolase; [GO:0046872] metal ion binding; [K09880] enolase-phosphatase E1 [EC:3.1…
Mapoly0003s0139	1.08995	1.08926	-0.000918362	1	0.0664628	1	0
Mapoly0003s0140	12.5837	8.66509	-0.53827	0.0311502	-0.457299	0.0992378	[PTHR24413] FAMILY NOT NAMED; [PF00651] BTB/POZ domain; [GO:0005515] protein binding
Mapoly0003s0141	1.14706	1.11064	-0.0465548	1	-0.00845161	1	[PF14291] Domain of unknown function (DUF4371); [PTHR11697:SF74] HAT DIMERISATION DOMAIN-CONTAINING PROTEIN / TRANSPOSASE-RELATED; [PTHR11697] GENERAL TRANSCRIPTION FACTOR 2-RELATED ZINC FINGER PROTEIN
Mapoly0003s0142	38.1931	32.6103	-0.227984	0.517992	-0.174639	0.753328	[GO:0006355] regulation of transcription, DNA-dependent; [PF02357] Transcription termination factor nusG; [PTHR30265] RHO-INTERACTING TRANSCRIPTION TERMINATION FACTOR NUSG
Mapoly0003s0143	8.34801	8.76175	0.0697867	0.919507	0.225248	0.580636	0
Mapoly0003s0144	7.38954	8.17567	0.145852	0.810632	-0.00651849	0.998336	[GO:0006355] regulation of transcription, DNA-dependent; [PF02671] Paired amphipathic helix repeat; [PTHR12346] SIN3B-RELATED; [PF08295] Sin3 family co-repressor; [GO:0005634] nucleus
Mapoly0003s0145	5.97627	5.76159	-0.0527783	0.962787	-0.0844306	0.965922	[PF02527] rRNA small subunit methyltransferase G; [2.1.-.-] Transferring one-carbon groups.; [GO:0005737] cytoplasm; [K03501] ribosomal RNA small subunit methyltransferase G [EC:2.1.1.170]; [PTHR31760] FAMILY NOT NAMED; [GO:0006364] rRNA processing; [GO:0008649] rRNA methyltransferase activity
Mapoly0003s0146	1.02754	1.06438	0.0508194	1	0.0297712	1	0
Mapoly0003s0147	33.7966	37.4645	0.148646	0.75316	0.139192	0.826164	[PTHR31314] FAMILY NOT NAMED; [PF00249] Myb-like DNA-binding domain; [GO:0003682] chromatin binding; [PF14379] MYB-CC type transfactor, LHEQLE motif
Mapoly0003s0148	19.6379	16.6059	-0.241945	0.484293	-0.108881	0.895796	0
Mapoly0003s0149	6.59434	6.93773	0.0732354	0.989724	0.088755	0.992696	0
Mapoly0003s0150	1	1.10247	0.140738	1	0.275062	1	0
Mapoly0003s0151	18.0606	12.7846	-0.498439	0.0387041	-0.44854	0.10343	[PTHR31818] FAMILY NOT NAMED; [PF10250] GDP-fucose protein O-fucosyltransferase; [PTHR31818:SF0] SUBFAMILY NOT NAMED
Mapoly0003s0152	23.6988	22.8999	-0.0494727	0.949195	-0.00437084	0.998894	[PF13812] Pentatricopeptide repeat domain; [PF12854] PPR repeat; [PF01535] PPR repeat; [PTHR24015] FAMILY NOT NAMED; [PF13041] PPR repeat family
Mapoly0003s0153	1.06422	1.06469	0.0006427	1	0.152715	1	0
Mapoly0003s0154	1.03584	1.06865	0.0449928	1	-0.0507669	1	0
Mapoly0003s0155	2.96145	2.96793	0.00315334	0.998066	0.0579955	0.971555	[PTHR32133] FAMILY NOT NAMED; [GO:0005515] protein binding; [PF00646] F-box domain
Mapoly0003s0156	4.10837	3.64056	-0.174406	0.829026	0.499521	0.266986	[PF00657] GDSL-like Lipase/Acylhydrolase; [PTHR22835] ZINC FINGER FYVE DOMAIN CONTAINING PROTEIN; [GO:0016788] hydrolase activity, acting on ester bonds; [GO:0006629] lipid metabolic process
Mapoly0003s0157	13.5031	20.9585	0.634245	0.00379362	0.430756	0.117833	[GO:0055114] oxidation-reduction process; [PTHR31803] FAMILY NOT NAMED; [PF01786] Alternative oxidase; [GO:0009916] alternative oxidase activity
Mapoly0003s0158	21.9767	24.875	0.178722	0.656994	0.157386	0.771443	[KOG0149] Predicted RNA-binding protein SEB4 (RRM superfamily); [PF00642] Zinc finger C-x8-C-x5-C-x3-H type (and similar); [PF13637] Ankyrin repeats (many copies); [GO:0003676] nucleic acid binding; [GO:0046872] metal ion binding; [PF12796] Ankyrin repeats (3 copies); [PTHR24198] ANKYRIN REPEAT AND PROTEIN KINASE DOMAIN-CONTAINING PROTEIN; [PF00076] RNA recognition motif. (a.k.a. RRM, RBD, or RNP…
Mapoly0003s0159	1.10338	1	-0.141927	1	-0.113831	1	0
Mapoly0003s0160	23.8262	21.1732	-0.17031	0.682542	-0.0586244	0.965922	[PTHR13608:SF3] SUBFAMILY NOT NAMED; [PTHR13608] UNCHARACTERIZED
Mapoly0003s0161	1349.96	1589.98	0.236092	0.634891	0.151223	0.857762	[GO:0005840] ribosome; [PTHR11843] 40S RIBOSOMAL PROTEIN S12; [GO:0003735] structural constituent of ribosome; [KOG3406] 40S ribosomal protein S12; [GO:0005622] intracellular; [PF01248] Ribosomal protein L7Ae/L30e/S12e/Gadd45 family; [GO:0006412] translation; [K02951] small subunit ribosomal protein S12e
Mapoly0003s0162	206.415	190.989	-0.112058	0.857072	-0.155055	0.803125	0
Mapoly0003s0163	1.04806	1.03948	-0.0118603	1	-0.0351249	1	0
Mapoly0003s0164	27.1776	25.3325	-0.101429	0.860314	-0.18984	0.696474	[KOG4282] Transcription factor GT-2 and related proteins, contains trihelix DNA-binding/SANT domain; [PF13837] Myb/SANT-like DNA-binding domain
Mapoly0003s0165	1.08282	1.16173	0.101481	1	0.136153	1	0
Mapoly0003s0166	257.592	320.392	0.31475	0.329425	0.193097	0.722802	[PF00031] Cystatin domain; [GO:0004869] cysteine-type endopeptidase inhibitor activity; [PTHR11413] CYSTATIN FAMILY MEMBER
Mapoly0003s0167	20.49	27.5214	0.425634	0.136368	0.501789	0.0987685	[GO:0006096] glycolysis; [PF00162] Phosphoglycerate kinase; [GO:0004618] phosphoglycerate kinase activity; [KOG1367] 3-phosphoglycerate kinase; [PTHR11406:SF0] PHOSPHOGLYCERATE KINASE; [PTHR11406] PHOSPHOGLYCERATE KINASE
Mapoly0003s0168	48.0956	46.1861	-0.0584462	0.941002	0.294036	0.383644	[GO:0005515] protein binding; [PF00043] Glutathione S-transferase, C-terminal domain; [PF02798] Glutathione S-transferase, N-terminal domain; [KOG0867] Glutathione S-transferase; [PTHR11260] GLUTATHIONE S-TRANSFERASE, GST, SUPERFAMILY, GST DOMAIN CONTAINING
Mapoly0003s0169	8.4102	10.4926	0.319159	0.614753	0.29927	0.738043	0
Mapoly0003s0170	1.14795	1.1532	0.0065867	1	0.0335106	1	0
Mapoly0003s0171	26.6382	23.46	-0.183294	0.646005	-0.193601	0.674197	[GO:0005086] ARF guanyl-nucleotide exchange factor activity; [PF09324] Domain of unknown function (DUF1981); [PF12783] Guanine nucleotide exchange factor in Golgi transport N-terminal; [KOG0929] Guanine nucleotide exchange factor; [PTHR10663] GUANYL-NUCLEOTIDE EXCHANGE FACTOR; [K13462] guanine nucleotide-exchange factor; [PF01369] Sec7 domain; [GO:0032012] regulation of ARF protein signal transdu…
Mapoly0003s0172	1.96178	1.58047	-0.311818	0.455048	0.00718739	0.998336	0
Mapoly0003s0173	1.0136	1	-0.0194899	1	-0.0195559	1	0
Mapoly0003s0174	37.7024	32.0334	-0.235079	0.484391	-0.370093	0.17304	0
Mapoly0003s0175	20.1562	20.3803	0.0159516	0.9884	0.0152091	0.993446	[KOG1105] Transcription elongation factor TFIIS/Cofactor of enhancer-binding protein Sp1; [PF07500] Transcription factor S-II (TFIIS), central domain; [GO:0008270] zinc ion binding; [PTHR11477] TRANSCRIPTION ELONGATION FACTOR S-II; [GO:0006351] transcription, DNA-dependent; [GO:0003676] nucleic acid binding; [K03145] transcription elongation factor S-II; [PF01096] Transcription factor S-II (TFIIS)
Mapoly0003s0176	1.94441	2.13706	0.136296	0.848261	0.272414	0.631282	0
Mapoly0003s0177	1.04766	1.12423	0.101765	1	0.361505	1	0
Mapoly0003s0178	1.07868	1.04367	-0.0475973	1	-0.0560939	1	0
Mapoly0003s0179	1.01628	1	-0.0232971	1	-0.00743906	1	0
Mapoly0003s0180	10.7667	9.72418	-0.14693	0.75316	-0.134302	0.848561	[GO:0003677] DNA binding; [PF12937] F-box-like; [PF13371] Tetratricopeptide repeat; [PF08755] Hemimethylated DNA-binding protein YccV like; [GO:0005515] protein binding; [PF13369] Transglutaminase-like superfamily; [K10301] F-box protein 21; [PTHR31350] FAMILY NOT NAMED
Mapoly0003s0181	15.0588	13.6922	-0.137253	0.765263	0.00477051	0.998336	[PF01391] Collagen triple helix repeat (20 copies)
Mapoly0003s0182	3.99049	3.76313	-0.0846328	0.939122	-0.0440359	0.986517	[PTHR31549:SF0] SUBFAMILY NOT NAMED; [PTHR31549] FAMILY NOT NAMED; [PF03140] Plant protein of unknown function
Mapoly0003s0183	13.4326	13.7132	0.0298267	0.976523	0.127216	0.870199	[KOG1515] Arylacetamide deacetylase; [GO:0016787] hydrolase activity; [GO:0008152] metabolic process; [PF07859] alpha/beta hydrolase fold; [PTHR23024] MEMBER OF 'GDXG' FAMILY OF LIPOLYTIC ENZYMES
Mapoly0003s0184	13.0996	11.5788	-0.178037	0.642313	-0.144262	0.803125	[GO:0006396] RNA processing; [GO:0003677] DNA binding; [GO:0003723] RNA binding; [GO:0005524] ATP binding; [K11592] endoribonuclease Dicer [EC:3.1.26.-]; [PF02170] PAZ domain; [3.1.26.-] Endoribonucleases producing 5'-phosphomonoesters.; [PTHR14950] HELICASE-RELATED; [GO:0005515] protein binding; [GO:0016891] endoribonuclease activity, producing 5'-phosphomonoesters; [GO:0016787] hydrolase activi…
Mapoly0003s0185	18.1916	18.6472	0.0356866	0.964196	0.0163238	0.992819	[GO:0016773] phosphotransferase activity, alcohol group as acceptor; [K00914] phosphatidylinositol 3-kinase [EC:2.7.1.137]; [GO:0046854] phosphatidylinositol phosphorylation; [KOG0906] Phosphatidylinositol 3-kinase VPS34, involved in signal transduction; [PTHR10048] PHOSPHATIDYLINOSITOL KINASE; [PF00613] Phosphoinositide 3-kinase family, accessory domain (PIK domain); [2.7.1.137] Phosphatidylinos…
Mapoly0003s0186	11.5396	15.4332	0.419444	0.449541	0.275437	0.775476	[PTHR11711] ADP RIBOSYLATION FACTOR-RELATED; [PF00025] ADP-ribosylation factor family; [KOG0070] GTP-binding ADP-ribosylation factor Arf1; [GO:0005525] GTP binding
Mapoly0003s0187	1.11406	1.13024	0.0208036	1	0.0140104	1	0
Mapoly0003s0188	17.5882	24.2493	0.463335	0.0475738	0.396694	0.136412	[PF14686] Polysaccharide lyase family 4, domain II; [PTHR32018] FAMILY NOT NAMED; [PF14683] Polysaccharide lyase family 4, domain III; [PF06045] Rhamnogalacturonate lyase family
Mapoly0003s0189	1.16596	1.19923	0.0406011	1	0.0467852	1	0
Mapoly0003s0190	1.44376	1.30741	-0.143121	0.93588	-0.104208	0.975702	0
Mapoly0003s0191	20.1416	21.2245	0.0755523	0.909679	0.204014	0.645714	[PF04882] Peroxin-3; [GO:0007031] peroxisome organization; [K13336] peroxin-3; [GO:0005779] integral to peroxisomal membrane; [KOG4444] Peroxisomal assembly protein PEX3
Mapoly0003s0192	53.9553	50.8877	-0.0844477	0.894184	-0.119893	0.867371	[K05917] cytochrome P450, family 51 (sterol 14-demethylase) [EC:1.14.13.70]; [GO:0005506] iron ion binding; [GO:0055114] oxidation-reduction process; [GO:0016705] oxidoreductase activity, acting on paired donors, with incorporation or reduction of molecular oxygen; [1.14.13.70] Sterol 14-alpha-demethylase.; [GO:0020037] heme binding; [KOG0684] Cytochrome P450; [PF00067] Cytochrome P450; [PTHR2428…
Mapoly0003s0193	1.12242	1.16759	0.0569249	1	0.152176	1	[PF01501] Glycosyl transferase family 8; [PTHR11183] GLYCOGENIN; [GO:0016757] transferase activity, transferring glycosyl groups; [PTHR11183:SF3] UNCHARACTERIZED
Mapoly0003s0194	1	1	0	1	0	1	[PF02301] HORMA domain; [PTHR21518:SF0] SUBFAMILY NOT NAMED; [KOG4652] HORMA domain; [PTHR21518] MEIOSIS SPECIFIC PROTEIN HOP1
Mapoly0003s0195	22.2162	27.4058	0.302869	0.485302	-0.253866	0.730082	[PF12357] Phospholipase D C terminal; [PTHR18896] PHOSPHOLIPASE D
Mapoly0003s0196	8.88947	9.81372	0.142703	0.773434	0.162735	0.773882	[PF00097] Zinc finger, C3HC4 type (RING finger); [GO:0005515] protein binding; [PTHR16079] UBIQUITIN LIGASE PROTEIN CHFR; [GO:0046872] metal ion binding; [PF00498] FHA domain; [PTHR16079:SF2] gb def: F16N3.15
Mapoly0003s0197	2.62159	2.5584	-0.0352002	0.971361	0.136634	0.867564	0
Mapoly0003s0198	8.53697	11.4316	0.421231	0.080248	0.269769	0.456148	[PTHR31642] FAMILY NOT NAMED; [GO:0016747] transferase activity, transferring acyl groups other than amino-acyl groups; [PF02458] Transferase family
Mapoly0003s0199	9.62972	11.6035	0.268994	0.857786	0.176053	0.954955	[KOG4723] Uncharacterized conserved protein; [PTHR16184] FAMILY NOT NAMED; [PF09807] Uncharacterized conserved protein (DUF2348)
Mapoly0003s0200	58.5636	52.2049	-0.165819	0.773683	-0.208151	0.72352	[GO:0055114] oxidation-reduction process; [GO:0016655] oxidoreductase activity, acting on NAD(P)H, quinone or similar compound as acceptor; [PF10716] NADH dehydrogenase transmembrane subunit
Mapoly0003s0201	4.58849	6.14978	0.422515	0.118766	0.224517	0.658706	[GO:0003677] DNA binding; [GO:0005524] ATP binding; [PF00097] Zinc finger, C3HC4 type (RING finger); [PTHR10799] SWI/SNF-RELATED MATRIX-ASSOCIATED ACTIN-DEPENDENT REGULATOR OF CHROMATIN SUBFAMILY-RELATED; [PF00176] SNF2 family N-terminal domain; [PF00271] Helicase conserved C-terminal domain; [GO:0046872] metal ion binding; [KOG1002] Nucleotide excision repair protein RAD16
Mapoly0003s0202	1	1	0	1	0	1	0
Mapoly0003s0203	46.4204	38.6244	-0.265246	0.393764	-0.0922141	0.914021	0
Mapoly0003s0204	37.5772	37.5899	0.000487507	0.999141	-0.0216309	0.990783	[KOG0331] ATP-dependent RNA helicase; [GO:0005524] ATP binding; [PTHR24031:SF0] SUBFAMILY NOT NAMED; [PF00270] DEAD/DEAH box helicase; [PF00271] Helicase conserved C-terminal domain; [PTHR24031] FAMILY NOT NAMED; [GO:0003676] nucleic acid binding
Mapoly0003s0205	1	1	0	1	0.071097	1	0
Mapoly0003s0206	16.572	16.8937	0.0277376	0.974878	-0.0269953	0.986675	[KOG1082] Histone H3 (Lys9) methyltransferase SUV39H1/Clr4, required for transcriptional silencing; [PF05033] Pre-SET motif; [GO:0005515] protein binding; [PF00856] SET domain; [GO:0008270] zinc ion binding; [GO:0018024] histone-lysine N-methyltransferase activity; [PTHR22884] SET DOMAIN PROTEINS; [GO:0005634] nucleus; [GO:0034968] histone lysine methylation; [PF13912] C2H2-type zinc finger
Mapoly0003s0207	2.41534	2.34233	-0.0442819	0.979351	-0.185703	0.883481	0
Mapoly0003s0208	21.0416	21.3441	0.0205929	0.985418	-0.00519599	0.998336	[PF10381] Autophagocytosis associated protein C-terminal; [K08343] autophagy-related protein 3; [PTHR12866] AUTOPHAGOCYTOSIS PROTEIN AUT1-RELATED; [PF03986] Autophagocytosis associated protein (Atg3), N-terminal domain; [PF03987] Autophagocytosis associated protein, active-site domain; [KOG2981] Protein involved in autophagocytosis during starvation
Mapoly0003s0209	1.02308	1.02468	0.00224842	1	-0.0222469	1	0
Mapoly0003s0210	1	1.4037	0.489233	1	0	1	0
Mapoly0003s0211	2.65166	1.97667	-0.423824	0.142414	-0.578338	0.042738	[GO:0008168] methyltransferase activity; [PF03492] SAM dependent carboxyl methyltransferase; [PTHR31009] S-ADENOSYL-L-METHIONINE:CARBOXYL METHYLTRANSFERASE FAMILY PROTEIN
Mapoly0003s0212	1.01859	1	-0.0265723	1	0.000144878	1	0
Mapoly0003s0213	1	1	0	1	0	1	[PTHR20941] FOLATE SYNTHESIS PROTEINS; [PF02152] Dihydroneopterin aldolase; [GO:0004150] dihydroneopterin aldolase activity; [GO:0006760] folic acid-containing compound metabolic process
Mapoly0003s0214	2.13456	2.6296	0.300905	0.475049	0.254433	0.66351	0
Mapoly0003s0215	1.34764	2.72676	1.01675	0.80205	0.877455	0.846323	0
Mapoly0003s0216	2.35784	1.74706	-0.432539	0.939122	-0.0263023	0.984864	0
Mapoly0003s0217	3.77049	5.88969	0.64344	0.113864	0.439578	0.422463	0
Mapoly0003s0218	2.99359	4.10377	0.455073	0.393703	0.315424	0.724225	0
Mapoly0003s0219	8.21845	9.8842	0.266258	0.679167	0.611613	0.149582	0
Mapoly0003s0220	5.03873	3.89032	-0.373171	0.442841	-0.129336	0.92736	0
Mapoly0003s0221	26.201	26.322	0.00664724	0.99451	0.184111	0.741642	[GO:0016020] membrane; [PTHR10027] CALCIUM-ACTIVATED POTASSIUM CHANNEL ALPHA CHAIN; [PTHR10027:SF10] CATION CHANNEL FAMILY PROTEIN-RELATED; [PF00520] Ion transport protein; [GO:0006813] potassium ion transport; [GO:0055085] transmembrane transport; [GO:0015269] calcium-activated potassium channel activity; [PF03493] Calcium-activated BK potassium channel alpha subunit; [GO:0006811] ion transport;…
Mapoly0003s0222	14.5934	14.6104	0.00167963	0.998099	-0.00649667	0.997984	[GO:0006396] RNA processing; [GO:0003723] RNA binding; [GO:0005524] ATP binding; [K11592] endoribonuclease Dicer [EC:3.1.26.-]; [PF02170] PAZ domain; [3.1.26.-] Endoribonucleases producing 5'-phosphomonoesters.; [PTHR14950] HELICASE-RELATED; [PF00035] Double-stranded RNA binding motif; [GO:0016891] endoribonuclease activity, producing 5'-phosphomonoesters; [GO:0005515] protein binding; [PF03368] …
Mapoly0003s0223	4.09674	4.24882	0.0525859	0.972933	0.15567	0.92736	0
Mapoly0003s0224	130.139	115.12	-0.176915	0.690183	-0.0712764	0.951347	[GO:0005840] ribosome; [KOG3257] Mitochondrial/chloroplast ribosomal protein L11; [PF03946] Ribosomal protein L11, N-terminal domain; [GO:0003735] structural constituent of ribosome; [PTHR11661] 60S RIBOSOMAL PROTEIN L12; [PF00298] Ribosomal protein L11, RNA binding domain; [K02867] large subunit ribosomal protein L11; [GO:0006412] translation
Mapoly0003s0225	11.8027	12.3361	0.0637694	0.933358	0.196475	0.696341	[PTHR12770] FAMILY NOT NAMED; [PTHR12770:SF3] GB DEF: MRNA, COMPLETE CDS, CLONE: RAFL24-09-C04; [PF04884] Vitamin B6 photo-protection and homoeostasis; [KOG4249] Uncharacterized conserved protein
Mapoly0003s0226	20.2446	19.0008	-0.091477	0.890314	-0.00551692	0.998336	[PF05620] Protein of unknown function (DUF788); [PTHR13505:SF7] SUBFAMILY NOT NAMED; [PTHR13505] FAMILY NOT NAMED; [KOG3269] Predicted membrane protein
Mapoly0003s0227	13.4796	11.952	-0.173526	0.756208	0.00255453	0.998953	[GO:0042254] ribosome biogenesis; [KOG2917] Predicted exosome subunit; [PTHR10927] RIBOSOME MATURATION PROTEIN SBDS; [PF09377] SBDS protein C-terminal domain; [PTHR10927:SF1] UNCHARACTERIZED; [K14574] ribosome maturation protein SDO1; [PF01172] Shwachman-Bodian-Diamond syndrome (SBDS) protein
Mapoly0003s0228	80.6179	50.2294	-0.682568	0.000933508	-0.657105	0.00607021	0
Mapoly0003s0229	1.19482	1.16291	-0.0390465	1	0.0745701	1	[KOG4282] Transcription factor GT-2 and related proteins, contains trihelix DNA-binding/SANT domain
Mapoly0003s0230	30.284	28.8981	-0.0675811	0.921889	-0.025763	0.986675	[KOG4160] BPI/LBP/CETP family protein; [PF01273] LBP / BPI / CETP family, N-terminal domain; [PF02886] LBP / BPI / CETP family, C-terminal domain; [GO:0008289] lipid binding; [PTHR10504] BACTERICIDAL PERMEABILITY-INCREASING (BPI) PROTEIN-RELATED
Mapoly0003s0231	1.0257	1	-0.0366136	1	-0.0367371	1	0
Mapoly0003s0232	34.2317	32.9103	-0.0567938	0.94161	-0.0916676	0.916345	[PF04815] Sec23/Sec24 helical domain; [K14006] protein transport protein SEC23; [GO:0008270] zinc ion binding; [PTHR11141:SF2] PROTEIN TRANSPORT PROTEIN SEC23 RELATED; [PF08033] Sec23/Sec24 beta-sandwich domain; [PF04811] Sec23/Sec24 trunk domain; [GO:0006886] intracellular protein transport; [KOG1986] Vesicle coat complex COPII, subunit SEC23; [PF04810] Sec23/Sec24 zinc finger; [GO:0030127] COPI…
Mapoly0003s0233	16.1541	16.0584	-0.00857222	0.99451	0.0242223	0.99104	0
Mapoly0003s0234	16.9709	16.1614	-0.0705109	0.918799	-0.0442343	0.979315	[PTHR23139] RNA-BINDING PROTEIN; [K13154] U11/U12 small nuclear ribonucleoprotein 31 kDa protein; [GO:0008270] zinc ion binding; [PF00098] Zinc knuckle; [KOG4206] Spliceosomal protein snRNP-U1A/U2B; [GO:0003676] nucleic acid binding; [PF00076] RNA recognition motif. (a.k.a. RRM, RBD, or RNP domain)
Mapoly0003s0235	64.5702	60.4446	-0.095255	0.889497	-0.0777267	0.951093	[PTHR13636] UNCHARACTERIZED; [PF05251] Uncharacterised protein family (UPF0197); [KOG4452] Predicted membrane protein
Mapoly0003s0236	10.843	11.2782	0.0567675	0.949192	0.164263	0.8303	[PTHR11746] O-METHYLTRANSFERASE; [GO:0005737] cytoplasm; [PF02545] Maf-like protein; [KOG1509] Predicted nucleic acid-binding protein ASMTL; [K06287] septum formation protein
Mapoly0003s0237	1.00961	1.01847	0.0126005	1	-0.000499415	1	0
Mapoly0003s0238	1.01704	1	-0.0243766	1	-0.00121252	1	0
Mapoly0003s0239	1.89209	2.03303	0.103648	0.882634	-0.0167436	0.993955	0
Mapoly0003s0240	13.6	21.2392	0.643123	0.0201703	0.595877	0.0571292	0
Mapoly0003s0241	5.1888	4.35956	-0.251218	0.70351	-0.200844	0.84971	[PTHR32133] FAMILY NOT NAMED; [GO:0005515] protein binding; [PF00646] F-box domain
Mapoly0003s0242	13.0314	13.9795	0.101321	0.882493	0.0480323	0.979807	[PF02713] Domain of unknown function DUF220; [PTHR31385] FAMILY NOT NAMED
Mapoly0003s0243	14.6967	14.2049	-0.0491036	0.950851	-0.0850944	0.930761	[GO:0016020] membrane; [PF01554] MatE; [GO:0015238] drug transmembrane transporter activity; [GO:0015297] antiporter activity; [GO:0055085] transmembrane transport; [PTHR11206] MULTIDRUG RESISTANCE PROTEIN; [KOG1347] Uncharacterized membrane protein, predicted efflux pump; [GO:0006855] drug transmembrane transport
Mapoly0003s0244	35.2288	28.4522	-0.308215	0.281884	-0.238341	0.536703	[PF09353] Domain of unknown function (DUF1995)
Mapoly0003s0245	10.1534	10.1849	0.00447175	0.995697	0.108936	0.883198	0
Mapoly0003s0246	8.58432	9.5385	0.152059	0.745913	0.127368	0.864912	[GO:0006396] RNA processing; [PF03725] 3' exoribonuclease family, domain 2; [GO:0003723] RNA binding; [K00962] polyribonucleotide nucleotidyltransferase [EC:2.7.7.8]; [PTHR11252:SF0] SUBFAMILY NOT NAMED; [KOG1067] Predicted RNA-binding polyribonucleotide nucleotidyltransferase; [GO:0000175] 3'-5'-exoribonuclease activity; [PF00575] S1 RNA binding domain; [2.7.7.8] Polyribonucleotide nucleotidyltr…
Mapoly0003s0247	85.1175	89.3343	0.0697584	0.923632	-0.0574988	0.96924	[K12845] U4/U6 small nuclear ribonucleoprotein SNU13; [KOG3387] 60S ribosomal protein 15.5kD/SNU13, NHP2/L7A family (includes ribonuclease P subunit p38), involved in splicing; [PTHR23105] RIBOSOMAL PROTEIN L7AE FAMILY MEMBER; [PF01248] Ribosomal protein L7Ae/L30e/S12e/Gadd45 family
Mapoly0003s0248	2.5899	1.81773	-0.510762	0.1524	-0.39969	0.405688	0
Mapoly0003s0249	1.2867	1.49827	0.219628	0.488284	0.129159	0.817479	0
Mapoly0003s0250	9.90637	11.522	0.217963	0.515291	-0.0219647	0.990451	[KOG1339] Aspartyl protease; [PF14543] Xylanase inhibitor N-terminal; [PTHR13683] ASPARTYL PROTEASES; [PF14541] Xylanase inhibitor C-terminal; [GO:0004190] aspartic-type endopeptidase activity; [GO:0006508] proteolysis
Mapoly0003s0251	1.11226	1.02553	-0.117135	1	-0.0421501	1	0
Mapoly0003s0252	1	1	0	1	0	1	0
Mapoly0003s0253	20.4984	28.7185	0.486469	0.0409004	0.475994	0.0735674	[PTHR26312:SF53] SUBFAMILY NOT NAMED; [PTHR26312] FAMILY NOT NAMED
Mapoly0003s0254	7.53777	8.77029	0.218487	0.612621	0.298917	0.479168	[PTHR24089] FAMILY NOT NAMED; [PF00153] Mitochondrial carrier protein; [KOG0752] Mitochondrial solute carrier protein
Mapoly0003s0255	2.38511	1.6858	-0.500626	0.10508	-0.264104	0.656076	[PF00188] Cysteine-rich secretory protein family; [PTHR10334] CYSTEINE-RICH SECRETORY PROTEIN-RELATED
Mapoly0003s0256	1027.25	1240.18	0.271762	0.528254	0.249864	0.620528	[GO:0005840] ribosome; [K02912] large subunit ribosomal protein L32e; [KOG0878] 60S ribosomal protein L32; [GO:0003735] structural constituent of ribosome; [GO:0005622] intracellular; [GO:0006412] translation; [PTHR23413] 60S RIBOSOMAL PROTEIN L32 AND DNA-DIRECTED RNA POLYMERASE II, SUBUNIT N; [PF01655] Ribosomal protein L32
Mapoly0003s0257	588.695	672.002	0.190945	0.6946	-0.0885653	0.935086	[GO:0005840] ribosome; [GO:0005515] protein binding; [K02927] large subunit ribosomal protein L40e; [GO:0003735] structural constituent of ribosome; [KOG0003] Ubiquitin/60s ribosomal protein L40 fusion; [PF00240] Ubiquitin family; [PTHR10666] UBIQUITIN; [GO:0006412] translation; [PF01020] Ribosomal L40e family
Mapoly0003s0258	19.8178	16.7325	-0.244144	0.445689	-0.207901	0.62333	[PF02204] Vacuolar sorting protein 9 (VPS9) domain; [KOG2319] Vacuolar assembly/sorting protein VPS9; [PTHR23101] RAB GDP/GTP EXCHANGE FACTOR
Mapoly0003s0259	5.63618	6.1906	0.135362	0.839722	0.0827311	0.955092	[GO:0005524] ATP binding; [KOG1187] Serine/threonine protein kinase; [PTHR24420:SF474] SUBFAMILY NOT NAMED; [PF00069] Protein kinase domain; [GO:0005515] protein binding; [GO:0004672] protein kinase activity; [PF00560] Leucine Rich Repeat; [GO:0006468] protein phosphorylation; [PTHR24420] LEUCINE-RICH REPEAT RECEPTOR-LIKE PROTEIN KINASE
Mapoly0003s0260	17.7113	15.4586	-0.19626	0.686379	-0.139078	0.872624	[GO:0005737] cytoplasm; [PF04055] Radical SAM superfamily; [PTHR30544] 23S RRNA METHYLTRANSFERASE; [PF13394] 4Fe-4S single cluster domain; [GO:0008173] RNA methyltransferase activity; [GO:0003824] catalytic activity; [GO:0051536] iron-sulfur cluster binding; [GO:0006364] rRNA processing
Mapoly0003s0261	3.33678	4.28351	0.360337	0.806691	0.490266	0.750961	[PTHR20858] PHOSPHOMETHYLPYRIMIDINE KINASE; [PF03070] TENA/THI-4/PQQC family
Mapoly0003s0262	31.0543	31.3644	0.0143349	0.989724	-0.131223	0.877395	[PTHR24011] FAMILY NOT NAMED; [GO:0003676] nucleic acid binding; [PF00076] RNA recognition motif. (a.k.a. RRM, RBD, or RNP domain)
Mapoly0003s0263	14.3835	16.6411	0.210336	0.715041	0.195223	0.815055	[GO:0003755] peptidyl-prolyl cis-trans isomerase activity; [PTHR11071] PEPTIDYL-PROLYL CIS-TRANS ISOMERASE; [PF00160] Cyclophilin type peptidyl-prolyl cis-trans isomerase/CLD; [GO:0000413] protein peptidyl-prolyl isomerization; [KOG0884] Similar to cyclophilin-type peptidyl-prolyl cis-trans isomerase; [GO:0006457] protein folding; [5.2.1.8] Peptidylprolyl isomerase.; [K12734] peptidyl-prolyl cis-…
Mapoly0003s0264	6.24146	2.08088	-1.58469	0.00173107	-1.85619	0.000992003	0
Mapoly0003s0265	2.33179	1.21589	-0.939422	0.000933508	-1.0145	0.000992003	[PF07250] Glyoxal oxidase N-terminus; [PF09118] Domain of unknown function (DUF1929); [PTHR32208] FAMILY NOT NAMED
Mapoly0003s0266	1	1	0	1	0	1	[GO:0005506] iron ion binding; [KOG0156] Cytochrome P450 CYP2 subfamily; [GO:0055114] oxidation-reduction process; [GO:0016705] oxidoreductase activity, acting on paired donors, with incorporation or reduction of molecular oxygen; [GO:0020037] heme binding; [PTHR24298] FAMILY NOT NAMED; [PF00067] Cytochrome P450
Mapoly0003s0267	1.18761	1.20635	0.022585	1	-0.0632445	1	[GO:0016020] membrane; [PTHR22911] ACYL-MALONYL CONDENSING ENZYME-RELATED; [PF00892] EamA-like transporter family
Mapoly0003s0268	104.915	122.501	0.223573	0.554098	0.042558	0.979399	[PTHR10057] PERIPHERAL-TYPE BENZODIAZEPINE RECEPTOR; [KOG3797] Peripheral-type benzodiazepine receptor and related proteins; [GO:0016021] integral to membrane; [K05770] benzodiazapine receptor; [PF03073] TspO/MBR family
Mapoly0003s0269	1.14672	8.29473	2.85468	0.000933508	2.38621	0.000992003	[PTHR10791:SF29] MTN3-RELATED; [PF03083] Sugar efflux transporter for intercellular exchange; [KOG1623] Multitransmembrane protein; [PTHR10791] RAG1-ACTIVATING PROTEIN 1
Mapoly0003s0270	9.7387	25.4894	1.3881	0.000933508	1.20506	0.000992003	[PTHR24089] FAMILY NOT NAMED; [PF00153] Mitochondrial carrier protein; [KOG0752] Mitochondrial solute carrier protein; [PTHR24089:SF92] MITOCHONDRIAL SUBSTRATE CARRIER FAMILY PROTEIN
Mapoly0003s0271	22.0208	25.116	0.18974	0.611915	0.0232258	0.98914	[PTHR31636] FAMILY NOT NAMED; [PF03514] GRAS domain family
Mapoly0003s0272	14.7746	14.5061	-0.0264594	0.978342	-0.00739755	0.997683	[PTHR22939] SERINE PROTEASE FAMILY S1C HTRA-RELATED; [GO:0005515] protein binding; [PF13180] PDZ domain; [PF12812] PDZ-like domain; [PF13365] Trypsin-like peptidase domain
Mapoly0003s0273	15.9803	18.0546	0.176072	0.694136	0.121366	0.88082	[PF02769] AIR synthase related protein, C-terminal domain; [PTHR10520] TRIFUNCTIONAL PURINE BIOSYNTHETIC PROTEIN ADENOSINE-3-RELATED; [6.3.3.1] Phosphoribosylformylglycinamidine cyclo-ligase.; [K01933] phosphoribosylformylglycinamidine cyclo-ligase [EC:6.3.3.1]; [PF00586] AIR synthase related protein, N-terminal domain; [GO:0003824] catalytic activity; [PTHR10520:SF22] PHOSPHORIBOSYLGLYCINAMIDE F…
Mapoly0003s0274	7.85457	5.63032	-0.480315	0.083725	-0.462826	0.15271	[GO:0005737] cytoplasm; [PF04055] Radical SAM superfamily; [PTHR30544] 23S RRNA METHYLTRANSFERASE; [PF13394] 4Fe-4S single cluster domain; [GO:0008173] RNA methyltransferase activity; [GO:0003824] catalytic activity; [GO:0006364] rRNA processing; [GO:0051536] iron-sulfur cluster binding
Mapoly0003s0275	10.2786	9.75856	-0.074898	0.913282	-0.112613	0.887674	[PF00097] Zinc finger, C3HC4 type (RING finger); [GO:0046872] metal ion binding; [PTHR10825] RING FINGER DOMAIN-CONTAINING, POLYCOMB GROUP COMPONENT
Mapoly0003s0276	1	1	0	1	0	1	[PF05699] hAT family C-terminal dimerisation region; [GO:0046983] protein dimerization activity
Mapoly0003s0277	124.902	45.3505	-1.46161	0.000933508	-1.06157	0.000992003	[PTHR31642] FAMILY NOT NAMED; [K13065] shikimate O-hydroxycinnamoyltransferase [EC:2.3.1.133]; [GO:0016747] transferase activity, transferring acyl groups other than amino-acyl groups; [PF02458] Transferase family; [2.3.1.133] Shikimate O-hydroxycinnamoyltransferase.
Mapoly0003s0278	1	1.04929	0.0694106	1	0.143933	1	0
Mapoly0003s0279	1.36779	1.1888	-0.202344	1	-0.319544	1	0
Mapoly0003s0280	2.38347	2.1333	-0.159977	0.678014	-0.0513295	0.969562	[3.2.2.21] DNA-3-methyladenine glycosylase II.; [GO:0003677] DNA binding; [GO:0006284] base-excision repair; [PF02245] Methylpurine-DNA glycosylase (MPG); [K03652] DNA-3-methyladenine glycosylase [EC:3.2.2.21]; [PTHR10429:SF0] DNA-3-METHYLADENINE GLYCOSYLASE; [PTHR10429] DNA-3-METHYLADENINE GLYCOSYLASE; [GO:0003905] alkylbase DNA N-glycosylase activity; [KOG4486] 3-methyladenine DNA glycosylase
Mapoly0003s0281	6.81608	6.70188	-0.0243764	0.987709	0.244696	0.771536	[PF07075] Protein of unknown function (DUF1343); [PTHR30480] BETA-HEXOSAMINIDASE-RELATED
Mapoly0003s0282	13.1313	12.9551	-0.0194896	0.987709	-0.0153248	0.995562	[PTHR10196] SUGAR KINASE; [PF02782] FGGY family of carbohydrate kinases, C-terminal domain; [GO:0016773] phosphotransferase activity, alcohol group as acceptor; [GO:0005975] carbohydrate metabolic process; [PTHR10196:SF10] XYLULOSE KINASE; [PF00370] FGGY family of carbohydrate kinases, N-terminal domain; [KOG2517] Ribulose kinase and related carbohydrate kinases
Mapoly0003s0283	10.7772	10.6163	-0.0217067	0.989724	-0.129393	0.946963	[PF00135] Carboxylesterase family; [PTHR23024] MEMBER OF 'GDXG' FAMILY OF LIPOLYTIC ENZYMES
Mapoly0003s0284	1285.11	1299.25	0.0157872	0.989724	0.160557	0.8283	[GO:0005840] ribosome; [GO:0005515] protein binding; [GO:0003735] structural constituent of ribosome; [KOG0004] Ubiquitin/40S ribosomal protein S27a fusion; [GO:0005622] intracellular; [PF01599] Ribosomal protein S27a; [PF00240] Ubiquitin family; [K02977] small subunit ribosomal protein S27Ae; [PTHR10666] UBIQUITIN; [GO:0006412] translation
Mapoly0003s0285	1	1	0	1	0.111638	1	0
Mapoly0003s0286	1.01381	1.0158	0.00283092	1	-0.0197617	1	0
Mapoly0003s0287	7.52041	4.93028	-0.609142	0.00314531	-0.47331	0.0603945	[PTHR21496] FERREDOXIN-RELATED; [PF04305] Protein of unknown function (DUF455); [PTHR21496:SF5] SUBFAMILY NOT NAMED
Mapoly0003s0288	32.0512	27.1275	-0.240622	0.462019	-0.264388	0.449016	[PTHR31307] FAMILY NOT NAMED; [KOG4282] Transcription factor GT-2 and related proteins, contains trihelix DNA-binding/SANT domain; [PF13837] Myb/SANT-like DNA-binding domain
Mapoly0003s0289	3.27803	2.35984	-0.47414	0.945691	-0.357754	0.972838	0
Mapoly0003s0290	1.23882	1.22846	-0.012111	1	-0.0173811	1	0
Mapoly0003s0291	1.24281	1.2565	0.0158107	1	0.060101	1	0
Mapoly0003s0292	30.3161	25.1235	-0.271047	0.363272	-0.17512	0.73478	[PF05495] CHY zinc finger; [GO:0005515] protein binding; [PF13639] Ring finger domain; [GO:0008270] zinc ion binding; [KOG1940] Zn-finger protein; [PF14599] Zinc-ribbon; [PTHR21319] RING FINGER AND CHY ZINC FINGER DOMAIN-CONTAINING PROTEIN 1; [K10144] ring finger and CHY zinc finger domain-containing protein 1
Mapoly0003s0293	91.5611	85.2937	-0.102296	0.874703	-0.292913	0.383828	[PF03168] Late embryogenesis abundant protein; [PTHR31852] FAMILY NOT NAMED
Mapoly0003s0294	1.26625	1.13778	-0.154345	1	-0.100449	1	0
Mapoly0003s0295	3.55013	3.95799	0.156896	0.779253	0.0272426	0.98914	[PF00501] AMP-binding enzyme; [KOG1176] Acyl-CoA synthetase; [PTHR24095:SF52] SUBFAMILY NOT NAMED; [PF13193] AMP-binding enzyme C-terminal domain; [GO:0008152] metabolic process; [PTHR24095] FAMILY NOT NAMED; [GO:0003824] catalytic activity
Mapoly0003s0296	10.3253	11.0221	0.0942196	0.876244	-0.0198055	0.991064	[GO:0008408] 3'-5' exonuclease activity; [PF01612] 3'-5' exonuclease; [3.1.13.-] Exoribonucleases producing 5'-phosphomonoesters.; [GO:0005622] intracellular; [K12591] exosome complex exonuclease RRP6 [EC:3.1.13.-]; [GO:0006139] nucleobase-containing compound metabolic process; [GO:0003676] nucleic acid binding; [PTHR12124] POLYMYOSITIS/SCLERODERMA AUTOANTIGEN-RELATED; [PF00570] HRDC domain
Mapoly0003s0297	12.5424	13.6455	0.121612	0.843253	-0.0585162	0.96924	[GO:0005524] ATP binding; [3.6.4.13] RNA helicase.; [PF00270] DEAD/DEAH box helicase; [PF00271] Helicase conserved C-terminal domain; [KOG0342] ATP-dependent RNA helicase pitchoune; [PTHR24031] FAMILY NOT NAMED; [GO:0003676] nucleic acid binding; [K13179] ATP-dependent RNA helicase DDX18/HAS1 [EC:3.6.4.13]; [PF13959] Domain of unknown function (DUF4217)
Mapoly0003s0298	14.1989	11.1222	-0.352337	0.182488	-0.405642	0.137694	[PF01535] PPR repeat; [PTHR24015] FAMILY NOT NAMED; [PF13041] PPR repeat family
Mapoly0003s0299	28.32	30.0308	0.0846216	0.893495	0.0873364	0.923501	[GO:0055114] oxidation-reduction process; [PTHR11695:SF264] ZINC-BINDING ALCOHOL DEHYDROGENASE DOMAIN-CONTAINING PROTEIN 2; [K07119] uncharacterized protein; [GO:0008270] zinc ion binding; [PF08240] Alcohol dehydrogenase GroES-like domain; [GO:0016491] oxidoreductase activity; [GO:0008152] metabolic process; [PF00106] short chain dehydrogenase; [KOG4169] 15-hydroxyprostaglandin dehydrogenase and …
Mapoly0003s0300	27.9731	28.521	0.0279844	0.976635	0.168174	0.76043	[KOG1515] Arylacetamide deacetylase; [GO:0016787] hydrolase activity; [GO:0008152] metabolic process; [PF07859] alpha/beta hydrolase fold; [PTHR23024] MEMBER OF 'GDXG' FAMILY OF LIPOLYTIC ENZYMES
Mapoly0003s0301	61.8576	49.7519	-0.314199	0.278707	-0.263894	0.458953	[PTHR21091:SF6] HOMOCYSTEINE S-METHYLTRANSFERASE; [PTHR21091] METHYLTETRAHYDROFOLATE:HOMOCYSTEINE METHYLTRANSFERASE RELATED; [PF02574] Homocysteine S-methyltransferase; [K00547] homocysteine S-methyltransferase [EC:2.1.1.10]; [KOG1579] Homocysteine S-methyltransferase; [GO:0008898] homocysteine S-methyltransferase activity; [2.1.1.10] Homocysteine S-methyltransferase.
Mapoly0003s0302	1.03184	1.0098	-0.0311517	1	0.0126721	1	0
Mapoly0003s0303	15.3888	14.697	-0.066359	0.925007	-0.0935937	0.921825	[GO:0005515] protein binding; [KOG0305] Anaphase promoting complex, Cdc20, Cdh1, and Ama1 subunits; [PTHR19918:SF7] gb def: SPCC1620.04c protein; [PTHR19918] CELL DIVISION CYCLE 20 (CDC20) (FIZZY)-RELATED; [K03364] cell division cycle 20-like protein 1, cofactor of APC complex; [PF00400] WD domain, G-beta repeat
Mapoly0003s0304	1	1	0	1	0	1	0
Mapoly0003s0305	11.1925	12.4197	0.150098	0.763062	0.100791	0.918488	[PF13481] AAA domain; [PF13662] Toprim domain; [GO:0003697] single-stranded DNA binding; [PTHR12873] T7-LIKE MITOCHONDRIAL DNA HELICASE; [KOG2373] Predicted mitochondrial DNA helicase twinkle; [GO:0043139] 5'-3' DNA helicase activity
Mapoly0003s0306	14.6647	11.7135	-0.324175	0.306265	-0.113836	0.902758	[3.4.16.-] Serine-type carboxypeptidases.; [PF00450] Serine carboxypeptidase; [K09646] serine carboxypeptidase 1 [EC:3.4.16.-]; [KOG1283] Serine carboxypeptidases; [PTHR11802] SERINE PROTEASE FAMILY S10 SERINE CARBOXYPEPTIDASE; [GO:0004185] serine-type carboxypeptidase activity; [GO:0006508] proteolysis; [PTHR11802:SF3] RETINOID-INDUCIBLE SERINE CARBOXYPEPTIDASE (SERINE CARBOXYPEPTIDASE 1)
Mapoly0003s0307	56.0579	90.907	0.697474	0.00173107	0.728251	0.000992003	[PF03055] Retinal pigment epithelial membrane protein; [PTHR10543:SF24] SUBFAMILY NOT NAMED; [PTHR10543] BETA-CAROTENE DIOXYGENASE; [K11159] carotenoid cleavage dioxygenase; [KOG1285] Beta, beta-carotene 15,15'-dioxygenase and related enzymes
Mapoly0003s0308	1.03738	1.05058	0.0182409	1	-0.0529731	1	0
Mapoly0003s0309	29.5041	27.7962	-0.0860278	0.89353	-0.100236	0.90474	[GO:0016020] membrane; [GO:0008158] hedgehog receptor activity; [KOG1935] Membrane protein Patched/PTCH; [PTHR10796] PATCHED-RELATED; [PF02460] Patched family; [PTHR10796:SF35] NIEMANN-PICK C1
Mapoly0003s0310	15.0661	14.6645	-0.0389781	0.964993	-0.0833268	0.943345	[PF13839] GDSL/SGNH-like Acyl-Esterase family found in Pmr5 and Cas1p; [PTHR13533] FAMILY NOT NAMED
Mapoly0003s0311	1.39788	1.50395	0.105514	0.763062	0.102464	0.835324	[3.1.2.15] Ubiquitin thiolesterase.; [KOG1868] Ubiquitin C-terminal hydrolase; [PF00443] Ubiquitin carboxyl-terminal hydrolase; [GO:0006511] ubiquitin-dependent protein catabolic process; [PTHR24006] FAMILY NOT NAMED; [K11833] ubiquitin carboxyl-terminal hydrolase 2/21 [EC:3.1.2.15]
Mapoly0003s0312	21.0125	20.9321	-0.00553076	0.995685	-0.25504	0.549711	[PF00657] GDSL-like Lipase/Acylhydrolase; [PTHR22835] ZINC FINGER FYVE DOMAIN CONTAINING PROTEIN; [GO:0016788] hydrolase activity, acting on ester bonds; [GO:0006629] lipid metabolic process
Mapoly0003s0313	274.844	273.608	-0.00650257	0.99537	-0.00668938	0.997839	[PTHR11711] ADP RIBOSYLATION FACTOR-RELATED; [PF00025] ADP-ribosylation factor family; [K07977] Arf/Sar family, other; [KOG0070] GTP-binding ADP-ribosylation factor Arf1; [GO:0005525] GTP binding
Mapoly0003s0314	1.23024	1.43893	0.226057	0.464728	0.248774	0.454133	0
Mapoly0004s0001	2.55898	3.20409	0.324346	0.30828	0.558906	0.0464961	[GO:0016020] membrane; [GO:0005524] ATP binding; [KOG0061] Transporter, ABC superfamily (Breast cancer resistance protein); [GO:0016887] ATPase activity; [PTHR19241] ATP-BINDING CASSETTE TRANSPORTER; [PF01061] ABC-2 type transporter; [PF00005] ABC transporter
Mapoly0004s0002	1.48874	1.58657	0.0918136	0.851196	0.0833871	0.906881	[GO:0005524] ATP binding; [KOG1187] Serine/threonine protein kinase; [PF00069] Protein kinase domain; [GO:0004672] protein kinase activity; [GO:0006468] protein phosphorylation; [PF00139] Legume lectin domain; [GO:0030246] carbohydrate binding; [PTHR24420] LEUCINE-RICH REPEAT RECEPTOR-LIKE PROTEIN KINASE
Mapoly0004s0003	1.1399	1.02839	-0.148518	1	-0.142914	1	[GO:0005524] ATP binding; [KOG1187] Serine/threonine protein kinase; [PF00069] Protein kinase domain; [GO:0004672] protein kinase activity; [GO:0006468] protein phosphorylation; [PF00139] Legume lectin domain; [GO:0030246] carbohydrate binding; [PTHR24420] LEUCINE-RICH REPEAT RECEPTOR-LIKE PROTEIN KINASE
Mapoly0004s0004	1.35512	1.3131	-0.0454471	1	-0.170914	1	0
Mapoly0004s0005	15.6677	15.271	-0.0369989	0.96395	0.0894164	0.916702	[2.7.1.30] Glycerol kinase.; [PTHR10196] SUGAR KINASE; [PF02782] FGGY family of carbohydrate kinases, C-terminal domain; [GO:0016773] phosphotransferase activity, alcohol group as acceptor; [GO:0005975] carbohydrate metabolic process; [K00864] glycerol kinase [EC:2.7.1.30]; [PF00370] FGGY family of carbohydrate kinases, N-terminal domain; [PTHR10196:SF9] GLYCEROL KINASE; [KOG2517] Ribulose kinase…
Mapoly0004s0006	44.5187	45.1759	0.0211419	0.985418	-0.0678622	0.957638	[GO:0005524] ATP binding; [PF00069] Protein kinase domain; [GO:0004672] protein kinase activity; [GO:0006468] protein phosphorylation; [KOG0600] Cdc2-related protein kinase; [PTHR24056] CELL DIVISION PROTEIN KINASE
Mapoly0004s0007	6.02594	6.4093	0.0889805	0.880846	0.0904769	0.916345	[PTHR20208:SF10] SLX1 (YEAST)-LIKE ENDONUCLEASE; [PF01541] GIY-YIG catalytic domain; [PTHR20208] FAMILY NOT NAMED
Mapoly0004s0008	7.9874	8.62049	0.110044	0.891371	-0.0313534	0.98914	0
Mapoly0004s0009	15.5976	17.5615	0.171092	0.685534	0.0706878	0.951623	[PF01926] 50S ribosome-binding GTPase; [PTHR11702] DEVELOPMENTALLY REGULATED GTP-BINDING PROTEIN-RELATED; [KOG1487] GTP-binding protein DRG1 (ODN superfamily); [PF02824] TGS domain; [GO:0005525] GTP binding
Mapoly0004s0010	1	1	0	1	0	1	[PF03468] XS domain; [GO:0031047] gene silencing by RNA
Mapoly0004s0011	1.05604	1.09896	0.0574631	1	0.0164809	1	0
Mapoly0004s0012	9.55691	5.31138	-0.847457	0.00173107	-0.776117	0.00339239	[PF13855] Leucine rich repeat; [PF08263] Leucine rich repeat N-terminal domain; [GO:0005515] protein binding; [PTHR24420] LEUCINE-RICH REPEAT RECEPTOR-LIKE PROTEIN KINASE; [KOG0472] Leucine-rich repeat protein
Mapoly0004s0013	22.7389	28.4251	0.322003	0.48175	1.12321	0.000992003	[PF07876] Stress responsive A/B Barrel Domain
Mapoly0004s0014	43.6177	27.2977	-0.676134	0.00245367	-0.464385	0.0792926	[PF04525] Tubby C 2; [PTHR31087] FAMILY NOT NAMED
Mapoly0004s0015	3.24879	3.41343	0.0713197	0.939122	0.108686	0.924004	[GO:0055114] oxidation-reduction process; [GO:0005507] copper ion binding; [GO:0016491] oxidoreductase activity; [PF00394] Multicopper oxidase; [PTHR11709] MULTI-COPPER OXIDASE; [PTHR11709:SF2] SPORE COAT PROTEIN; [PF07731] Multicopper oxidase; [PF07732] Multicopper oxidase
Mapoly0004s0016	1.0858	1.08002	-0.00770571	1	-0.0174501	1	0
Mapoly0004s0017	9.41727	10.2319	0.119698	0.866438	0.127724	0.89923	0
Mapoly0004s0018	8.79219	13.3348	0.600902	0.0721455	0.733527	0.0378499	[PTHR31656] FAMILY NOT NAMED; [PTHR31656:SF0] SUBFAMILY NOT NAMED; [PF06830] Root cap
Mapoly0004s0019	13.4099	7.04606	-0.92841	0.00314531	-0.838884	0.00263516	[PTHR15351] FAMILY NOT NAMED; [KOG2962] Prohibitin-related membrane protease subunits; [PF01145] SPFH domain / Band 7 family
Mapoly0004s0020	43.7779	43.5354	-0.00801377	0.993003	-0.12358	0.879753	[PTHR13180] SMALL MEMBRANE PROTEIN-RELATED; [KOG3393] Predicted membrane protein; [PF05255] Uncharacterised protein family (UPF0220)
Mapoly0004s0021	104.831	89.0819	-0.234861	0.498791	-0.203883	0.657753	[PF04535] Domain of unknown function (DUF588); [PTHR11615] NITRATE, FROMATE, IRON DEHYDROGENASE
Mapoly0004s0022	1.09839	1.11436	0.0208181	1	0.0265285	1	0
Mapoly0004s0023	5.97891	5.95394	-0.00603781	0.995697	-0.0265245	0.991064	0
Mapoly0004s0024	82.9867	78.5035	-0.0801232	0.905455	-0.159701	0.786013	[PF00550] Phosphopantetheine attachment site; [PTHR20863] ACYL CARRIER PROTEIN/ZINC FINGER PROTEIN 593-RELATED
Mapoly0004s0025	7.34328	7.44359	0.019574	0.987491	0.0167717	0.993446	[PTHR32133] FAMILY NOT NAMED; [PF12937] F-box-like; [GO:0005515] protein binding
Mapoly0004s0026	12.5983	12.1648	-0.0505165	0.953191	0.0353011	0.984736	[PTHR32133] FAMILY NOT NAMED; [GO:0005515] protein binding; [PF00646] F-box domain
Mapoly0004s0027	295.149	147.582	-0.999927	0.000933508	-1.11929	0.000992003	0
Mapoly0004s0028	80.5516	23.2737	-1.79121	0.000933508	-1.41035	0.000992003	0
Mapoly0004s0029	10.3716	11.097	0.0975257	0.864509	0.122771	0.859903	[GO:0016567] protein ubiquitination; [GO:0004842] ubiquitin-protein ligase activity; [PTHR23315] BETA CATENIN-RELATED ARMADILLO REPEAT-CONTAINING; [PF04564] U-box domain
Mapoly0004s0030	15.0147	14.8515	-0.015767	0.987429	0.0172175	0.992696	[PTHR19370] NADH-CYTOCHROME B5 REDUCTASE; [GO:0055114] oxidation-reduction process; [KOG0534] NADH-cytochrome b-5 reductase; [PF00175] Oxidoreductase NAD-binding domain; [GO:0016491] oxidoreductase activity
Mapoly0004s0031	26.4117	17.5627	-0.588663	0.0328174	-0.264747	0.58058	0
Mapoly0004s0032	1	1	0	1	0	1	0
Mapoly0004s0033	48.2589	48.7111	0.0134555	0.989724	0.093931	0.916345	[GO:0019773] proteasome core complex, alpha-subunit complex; [GO:0051603] proteolysis involved in cellular protein catabolic process; [GO:0006511] ubiquitin-dependent protein catabolic process; [PTHR11599:SF16] PROTEASOME SUBUNIT ALPHA TYPE 2; [KOG0181] 20S proteasome, regulatory subunit alpha type PSMA2/PRE8; [GO:0004175] endopeptidase activity; [GO:0004298] threonine-type endopeptidase activity…
Mapoly0004s0034	8.63534	8.90435	0.0442573	0.964389	-0.0152941	0.996314	[PTHR21738:SF0] SUBFAMILY NOT NAMED; [PTHR21738] UNCHARACTERIZED; [KOG3190] Uncharacterized conserved protein; [PF06102] Domain of unknown function (DUF947)
Mapoly0004s0035	1.05189	1.03241	-0.0269651	1	-0.0730202	1	[PTHR23050] CALCIUM BINDING PROTEIN; [PF13499] EF-hand domain pair; [GO:0005509] calcium ion binding
Mapoly0004s0036	14.4787	14.0044	-0.0480519	0.953713	-0.130264	0.872247	[PF03364] Polyketide cyclase / dehydrase and lipid transport; [PTHR12901] SPERM PROTEIN HOMOLOG; [KOG3177] Oligoketide cyclase/lipid transport protein
Mapoly0004s0037	196.639	131.437	-0.581178	0.0185453	-0.42682	0.150891	[PF00226] DnaJ domain; [PTHR24077] FAMILY NOT NAMED
Mapoly0004s0038	6.53861	5.95041	-0.135995	0.78933	-0.0845441	0.935086	[PF10440] Ubiquitin-binding WIYLD domain; [KOG1082] Histone H3 (Lys9) methyltransferase SUV39H1/Clr4, required for transcriptional silencing; [PF05033] Pre-SET motif; [GO:0005515] protein binding; [PF00856] SET domain; [GO:0008270] zinc ion binding; [PTHR22884:SF23] SET DOMAIN PROTEIN; [GO:0018024] histone-lysine N-methyltransferase activity; [PTHR22884] SET DOMAIN PROTEINS; [GO:0005634] nucleus;…
Mapoly0004s0039	16.5289	15.6022	-0.0832412	0.906936	-0.125101	0.879177	[KOG1656] Protein involved in glucose derepression and pre-vacuolar endosome protein sorting; [PF03357] Snf7; [GO:0015031] protein transport; [PTHR22761] SNF7 - RELATED
Mapoly0004s0040	1.03741	1.04172	0.00599358	1	0.0123383	1	[GO:0016020] membrane; [PTHR11654] OLIGOPEPTIDE TRANSPORTER-RELATED; [PF00854] POT family; [KOG1237] H+/oligopeptide symporter; [GO:0006810] transport; [GO:0005215] transporter activity
Mapoly0004s0041	1.08455	1.01769	-0.0918015	1	-0.0366794	1	0
Mapoly0004s0042	19.3289	18.6809	-0.0491956	0.951751	0.0273806	0.987672	[PF01471] Putative peptidoglycan binding domain; [PTHR15852] FAMILY NOT NAMED
Mapoly0004s0043	1.01212	1.01383	0.00243042	1	-0.0173751	1	0
Mapoly0004s0044	38.0469	40.5636	0.0924068	0.880846	0.0283421	0.986517	[KOG0251] Clathrin assembly protein AP180 and related proteins, contain ENTH domain; [GO:0005543] phospholipid binding; [PF07651] ANTH domain; [PTHR22951] CLATHRIN ASSEMBLY PROTEIN
Mapoly0004s0045	10.0961	8.46566	-0.254105	0.529625	-0.152469	0.856404	0
Mapoly0004s0046	26.0708	28.2491	0.11577	0.838607	0.0765936	0.942081	[PF08007] Cupin superfamily protein; [KOG3706] Uncharacterized conserved protein; [PTHR13096] MINA53 (MYC INDUCED NUCLEAR ANTIGEN); [PTHR13096:SF4] SUBFAMILY NOT NAMED
Mapoly0004s0047	1	1	0	1	0	1	[PF03195] Protein of unknown function DUF260
Mapoly0004s0048	1.32553	1.59383	0.265925	0.483081	0.138655	0.847907	0
Mapoly0004s0049	33.3526	31.7218	-0.0723246	0.917756	-0.0983701	0.9089	[PF13414] TPR repeat; [PF00226] DnaJ domain; [PTHR24078] DNAJ HOMOLOG SUBFAMILY C MEMBER; [KOG0550] Molecular chaperone (DnaJ superfamily)
Mapoly0004s0050	34.3985	25.5995	-0.42623	0.0757599	-0.391604	0.143145	[K00387] sulfite oxidase [EC:1.8.3.1]; [KOG0535] Sulfite oxidase, molybdopterin-binding component; [PF03404] Mo-co oxidoreductase dimerisation domain; [GO:0055114] oxidation-reduction process; [1.8.3.1] Sulfite oxidase.; [GO:0016491] oxidoreductase activity; [GO:0009055] electron carrier activity; [GO:0030151] molybdenum ion binding; [PTHR19372] SULFITE REDUCTASE; [PF00174] Oxidoreductase molybdo…
Mapoly0004s0051	7.3443	7.48321	0.0270323	0.985664	0.195298	0.818218	[PTHR22990] F-BOX ONLY PROTEIN; [PF12937] F-box-like; [GO:0005515] protein binding; [PF03048] UL92 family
Mapoly0004s0052	9.46056	9.2232	-0.0366582	0.969383	0.0154962	0.994607	0
Mapoly0004s0053	173.651	196.57	0.178852	0.677609	0.0668435	0.958139	0
Mapoly0004s0054	20.092	19.978	-0.00820902	0.99276	-0.047194	0.974898	[KOG0379] Kelch repeat-containing proteins; [PTHR23244] KELCH REPEAT DOMAIN; [PF13415] Galactose oxidase, central domain; [GO:0005515] protein binding; [PF07646] Kelch motif; [PF00887] Acyl CoA binding protein; [GO:0000062] fatty-acyl-CoA binding
Mapoly0004s0055	100.708	100.281	-0.00613719	0.99451	-0.0300187	0.985359	[1.6.99.3] NADH dehydrogenase.; [K03966] NADH dehydrogenase (ubiquinone) 1 beta subcomplex 10 [EC:1.6.5.3 1.6.99.3]; [PTHR13094] NADH-UBIQUINONE OXIDOREDUCTASE PDSW SUBUNIT; [1.6.5.3] NADH:ubiquinone reductase (H(+)-translocating).; [PTHR13094:SF1] NADH-UBIQUINONE OXIDOREDUCTASE PDSW SUBUNIT; [PF10249] NADH-ubiquinone oxidoreductase subunit 10
Mapoly0004s0056	16.1856	16.4765	0.025699	0.979351	-0.00819383	0.997683	[PTHR23424] SERUM AMYLOID A
Mapoly0004s0057	8.35967	7.08661	-0.23835	0.645818	-0.165947	0.865383	[PF06966] Protein of unknown function (DUF1295); [KOG4650] Predicted steroid reductase; [PTHR32251] FAMILY NOT NAMED
Mapoly0004s0058	8.40395	8.28443	-0.0206651	0.987167	-0.0958181	0.944576	[GO:0003677] DNA binding; [GO:0006355] regulation of transcription, DNA-dependent; [PTHR13215:SF4] SUBFAMILY NOT NAMED; [PF08766] DEK C terminal domain; [PF02229] Transcriptional Coactivator p15 (PC4); [KOG2712] Transcriptional coactivator; [PTHR13215] RNA POLYMERASE II TRANSCRIPTIONAL COACTIVATOR; [GO:0003713] transcription coactivator activity
Mapoly0004s0059	1.4826	1.65753	0.160907	0.696039	0.0614307	0.957	0
Mapoly0004s0060	14.9428	15.3422	0.0380549	0.962787	-0.030341	0.984864	[3.1.2.15] Ubiquitin thiolesterase.; [PF00443] Ubiquitin carboxyl-terminal hydrolase; [GO:0006511] ubiquitin-dependent protein catabolic process; [K11855] ubiquitin carboxyl-terminal hydrolase 36/42 [EC:3.1.2.15]; [KOG1865] Ubiquitin carboxyl-terminal hydrolase; [PTHR24006] FAMILY NOT NAMED
Mapoly0004s0061	62.3172	58.08	-0.101589	0.867944	-0.223755	0.589316	[GO:0005515] protein binding; [PF00043] Glutathione S-transferase, C-terminal domain; [PF13417] Glutathione S-transferase, N-terminal domain; [PTHR11260] GLUTATHIONE S-TRANSFERASE, GST, SUPERFAMILY, GST DOMAIN CONTAINING; [KOG4420] Uncharacterized conserved protein (Ganglioside-induced differentiation associated protein 1, GDAP1)
Mapoly0004s0062	4.68728	5.02472	0.100292	0.889497	0.112209	0.916345	[PTHR24089] FAMILY NOT NAMED; [PF00153] Mitochondrial carrier protein; [PTHR24089:SF80] SUBFAMILY NOT NAMED; [KOG0753] Mitochondrial fatty acid anion carrier protein/Uncoupling protein
Mapoly0004s0063	7.1959	6.51665	-0.143045	0.898349	-0.0946598	0.969562	[GO:0055114] oxidation-reduction process; [GO:0008270] zinc ion binding; [GO:0016491] oxidoreductase activity; [KOG1198] Zinc-binding oxidoreductase; [PF00107] Zinc-binding dehydrogenase; [PTHR11695] ALCOHOL DEHYDROGENASE RELATED
Mapoly0004s0064	3.91239	3.81875	-0.0349497	0.971612	-0.00674797	0.998336	[GO:0055114] oxidation-reduction process; [GO:0008270] zinc ion binding; [PF08240] Alcohol dehydrogenase GroES-like domain; [GO:0016491] oxidoreductase activity; [KOG0023] Alcohol dehydrogenase, class V; [PF00107] Zinc-binding dehydrogenase; [PTHR11695] ALCOHOL DEHYDROGENASE RELATED
Mapoly0004s0065	6.83918	5.8965	-0.213964	0.791259	-0.31849	0.655166	[GO:0055114] oxidation-reduction process; [GO:0008270] zinc ion binding; [PF08240] Alcohol dehydrogenase GroES-like domain; [GO:0016491] oxidoreductase activity; [KOG0023] Alcohol dehydrogenase, class V; [PF00107] Zinc-binding dehydrogenase; [PTHR11695] ALCOHOL DEHYDROGENASE RELATED
Mapoly0004s0066	1.76442	1.66481	-0.0838382	0.902497	-0.0481024	0.976337	0
Mapoly0004s0067	20.8133	21.7566	0.0639474	0.924511	0.0382481	0.981229	[PF10250] GDP-fucose protein O-fucosyltransferase; [PTHR31288] FAMILY NOT NAMED
Mapoly0004s0068	16.286	16.6833	0.0347724	0.968763	0.102336	0.914021	[KOG3015] F1-ATP synthase assembly protein; [PF07542] ATP12 chaperone protein; [K07556] ATP synthase mitochondrial F1 complex assembly factor 2; [PTHR21013] ATP SYNTHASE MITOCHONDRIAL F1 COMPLEX ASSEMBLY FACTOR 2/ATP12 PROTEIN, MITOCHONDRIAL PRECURSOR; [GO:0043461] proton-transporting ATP synthase complex assembly
Mapoly0004s0069	9.39693	8.68014	-0.114471	0.844239	-0.139576	0.847913	[PF04842] Plant protein of unknown function (DUF639); [PTHR31860] FAMILY NOT NAMED
Mapoly0004s0070	15.5557	16.3561	0.0723855	0.921417	-0.0470632	0.978843	[PTHR23300] SELENIUM-BINDING PROTEIN; [PTHR23300:SF0] SUBFAMILY NOT NAMED; [GO:0008430] selenium binding; [KOG0918] Selenium-binding protein; [PF05694] 56kDa selenium binding protein (SBP56)
Mapoly0004s0071	7.02364	6.33751	-0.148303	0.770174	-0.14122	0.848345	[PTHR21404:SF1] UNCHARACTERIZED; [PTHR21404] HEN1; [PF08242] Methyltransferase domain; [GO:0008171] O-methyltransferase activity; [GO:0006457] protein folding; [GO:0008173] RNA methyltransferase activity; [PF00254] FKBP-type peptidyl-prolyl cis-trans isomerase; [KOG0544] FKBP-type peptidyl-prolyl cis-trans isomerase; [GO:0001510] RNA methylation
Mapoly0004s0072	1.43496	1.37608	-0.0604484	0.944491	-0.0410041	0.980301	0
Mapoly0004s0073	1	1	0	1	0	1	0
Mapoly0004s0074	3.63616	8.78243	1.2722	0.000933508	0.434942	0.417935	[PF00504] Chlorophyll A-B binding protein; [PTHR14154:SF5] SUBFAMILY NOT NAMED; [PTHR14154] UPF0041 BRAIN PROTEIN 44-RELATED
Mapoly0004s0075	22.9653	20.2876	-0.178857	0.721754	-0.234783	0.654005	[PF00504] Chlorophyll A-B binding protein; [PTHR14154:SF5] SUBFAMILY NOT NAMED; [PTHR14154] UPF0041 BRAIN PROTEIN 44-RELATED
Mapoly0004s0076	1.22374	1.42164	0.216266	0.323589	0.217094	0.357454	0
Mapoly0004s0077	7.14804	7.79844	0.125638	0.927531	-0.0302678	0.993446	0
Mapoly0004s0078	8.77028	10.534	0.264361	0.759748	0.130658	0.951093	0
Mapoly0004s0079	1	1	0	1	0	1	0
Mapoly0004s0080	1.43871	1.29414	-0.152788	0.527817	-0.173314	0.501885	[GO:0030599] pectinesterase activity; [PF01095] Pectinesterase; [GO:0042545] cell wall modification; [PTHR31321] FAMILY NOT NAMED; [GO:0005618] cell wall
Mapoly0004s0081	2.59759	3.14825	0.277376	0.609817	0.292255	0.651974	0
Mapoly0004s0082	11.1245	12.2075	0.134027	0.84288	0.0710083	0.963886	[GO:0005515] protein binding; [PF00439] Bromodomain; [K11723] bromodomain-containing protein 7/9; [PTHR22881] BROMODOMAIN CONTAINING PROTEIN
Mapoly0004s0083	12.0805	12.903	0.0950264	0.943738	-0.183707	0.914021	0
Mapoly0004s0084	63.1872	56.7627	-0.154689	0.740551	-0.115901	0.87705	[GO:0015035] protein disulfide oxidoreductase activity; [KOG1752] Glutaredoxin and related proteins; [PTHR10168] GLUTAREDOXIN; [GO:0045454] cell redox homeostasis; [PF00462] Glutaredoxin; [GO:0009055] electron carrier activity; [K03676] glutaredoxin 3
Mapoly0004s0085	5.27235	4.38565	-0.265655	0.482005	-0.133035	0.87653	[PF13418] Galactose oxidase, central domain; [PTHR23244] KELCH REPEAT DOMAIN; [PF13415] Galactose oxidase, central domain; [KOG4693] Uncharacterized conserved protein, contains kelch repeat
Mapoly0004s0086	22.9645	18.3024	-0.327373	0.374466	-0.161291	0.850975	0
Mapoly0004s0087	8.73448	9.22701	0.0791414	0.905847	-0.0282831	0.986517	[PTHR11005:SF17] gb def: cg6753 gene product [drosophila melanogaster]; [PTHR11005] LYSOSOMAL ACID LIPASE-RELATED; [PF04083] Partial alpha/beta-hydrolase lipase region; [KOG2624] Triglyceride lipase-cholesterol esterase; [GO:0006629] lipid metabolic process
Mapoly0004s0088	2.10532	2.3512	0.159358	0.694996	0.201996	0.645263	0
Mapoly0004s0089	2.12341	2.27717	0.100859	0.924511	-0.0139029	0.997418	0
Mapoly0004s0090	7.06489	7.75738	0.134902	0.793645	0.0804843	0.941594	[GO:0003677] DNA binding; [PF06883] RNA polymerase I, Rpa2 specific domain; [KOG0216] RNA polymerase I, second largest subunit; [PF04565] RNA polymerase Rpb2, domain 3; [PTHR20856] DNA-DIRECTED RNA POLYMERASE I SUBUNIT 2; [PF00562] RNA polymerase Rpb2, domain 6; [K03002] DNA-directed RNA polymerase I subunit RPA2 [EC:2.7.7.6]; [GO:0032549] ribonucleoside binding; [GO:0005634] nucleus; [PF04561] R…
Mapoly0004s0091	1.10076	1.11052	0.0127406	1	-0.107513	1	[GO:0055114] oxidation-reduction process; [K00430] peroxidase [EC:1.11.1.7]; [PF00141] Peroxidase; [GO:0020037] heme binding; [PTHR31235] FAMILY NOT NAMED; [1.11.1.7] Peroxidase.; [GO:0006979] response to oxidative stress; [GO:0004601] peroxidase activity
Mapoly0004s0092	1.0074	1.04968	0.0593008	1	6.02597e-05	1	[GO:0055114] oxidation-reduction process; [K00430] peroxidase [EC:1.11.1.7]; [PF00141] Peroxidase; [GO:0020037] heme binding; [PTHR31235] FAMILY NOT NAMED; [1.11.1.7] Peroxidase.; [GO:0006979] response to oxidative stress; [GO:0004601] peroxidase activity
Mapoly0004s0093	1.02481	1.06905	0.0609684	1	0.0154785	1	[GO:0055114] oxidation-reduction process; [K00430] peroxidase [EC:1.11.1.7]; [PF00141] Peroxidase; [GO:0020037] heme binding; [PTHR31235] FAMILY NOT NAMED; [1.11.1.7] Peroxidase.; [GO:0006979] response to oxidative stress; [GO:0004601] peroxidase activity
Mapoly0004s0094	1.00957	1.06277	0.0740779	1	0.110823	1	[GO:0055114] oxidation-reduction process; [K00430] peroxidase [EC:1.11.1.7]; [PF00141] Peroxidase; [GO:0020037] heme binding; [PTHR31235] FAMILY NOT NAMED; [1.11.1.7] Peroxidase.; [GO:0006979] response to oxidative stress; [GO:0004601] peroxidase activity
Mapoly0004s0095	2.33854	3.53875	0.597632	0.0272469	0.41836	0.192508	[KOG1303] Amino acid transporters; [PF01490] Transmembrane amino acid transporter protein; [PTHR22950] AMINO ACID TRANSPORTER
Mapoly0004s0096	3.25289	3.67029	0.174172	0.778667	0.061426	0.976337	[K11548] kinetochore protein Nuf2; [GO:0007067] mitosis; [PTHR21650] MEMBRALIN/KINETOCHORE PROTEIN NUF2; [PF03800] Nuf2 family; [KOG4438] Centromere-associated protein NUF2; [GO:0000775] chromosome, centromeric region; [PTHR21650:SF2] KINETOCHORE PROTEIN NUF2
Mapoly0004s0097	2.32199	5.21596	1.16757	0.00439343	1.43464	0.000992003	[PF14368] Probable lipid transfer
Mapoly0004s0098	11.8506	9.95897	-0.250892	0.466348	-0.141973	0.841161	[GO:0005524] ATP binding; [KOG1187] Serine/threonine protein kinase; [PF00069] Protein kinase domain; [GO:0005515] protein binding; [GO:0004672] protein kinase activity; [PF00560] Leucine Rich Repeat; [GO:0006468] protein phosphorylation; [PTHR24420] LEUCINE-RICH REPEAT RECEPTOR-LIKE PROTEIN KINASE
Mapoly0004s0099	1.37503	2.46362	0.841318	0.00173107	1.15725	0.000992003	[GO:0005524] ATP binding; [KOG1187] Serine/threonine protein kinase; [PF00069] Protein kinase domain; [GO:0005515] protein binding; [GO:0004672] protein kinase activity; [PF00560] Leucine Rich Repeat; [GO:0006468] protein phosphorylation; [PTHR24420] LEUCINE-RICH REPEAT RECEPTOR-LIKE PROTEIN KINASE
Mapoly0004s0100	9.00791	5.48762	-0.715012	0.000933508	-0.587703	0.00784575	[GO:0005524] ATP binding; [KOG1187] Serine/threonine protein kinase; [PF00069] Protein kinase domain; [GO:0005515] protein binding; [GO:0004672] protein kinase activity; [PF00560] Leucine Rich Repeat; [GO:0006468] protein phosphorylation; [PTHR24420] LEUCINE-RICH REPEAT RECEPTOR-LIKE PROTEIN KINASE
Mapoly0004s0101	1	1	0	1	0	1	0
Mapoly0004s0102	1.10326	1.13351	0.0390359	1	-0.00186849	1	0
Mapoly0004s0103	1.74745	1.7038	-0.0364951	0.971634	0.0192201	0.993446	0
Mapoly0004s0104	37.2515	35.0339	-0.0885469	0.88344	0.1049	0.899315	[GO:0045454] cell redox homeostasis; [PF13848] Thioredoxin-like domain; [KOG0190] Protein disulfide isomerase (prolyl 4-hydroxylase beta subunit); [PF00085] Thioredoxin; [PTHR18929] PROTEIN DISULFIDE ISOMERASE
Mapoly0004s0105	1.09665	1.08292	-0.0181668	1	0.00394988	1	0
Mapoly0004s0106	2.24148	1.87729	-0.255803	0.505233	-0.193087	0.761426	[PTHR13271] UNCHARACTERIZED PUTATIVE METHYLTRANSFERASE
Mapoly0004s0107	62.5489	64.4759	0.0437755	0.957128	-0.00476014	0.998336	[GO:0045454] cell redox homeostasis; [5.3.4.1] Protein disulfide-isomerase.; [PF13848] Thioredoxin-like domain; [KOG0190] Protein disulfide isomerase (prolyl 4-hydroxylase beta subunit); [PF00085] Thioredoxin; [K09580] protein disulfide-isomerase A1 [EC:5.3.4.1]; [PTHR18929] PROTEIN DISULFIDE ISOMERASE
Mapoly0004s0108	14.4851	15.6087	0.107781	0.845859	0.117074	0.87052	[GO:0007067] mitosis; [K11578] centromere/kinetochore protein ZW10; [GO:0005634] nucleus; [PTHR12205:SF0] SUBFAMILY NOT NAMED; [GO:0000775] chromosome, centromeric region; [PTHR12205] CENTROMERE/KINETOCHORE PROTEIN ZW10; [PF06248] Centromere/kinetochore Zw10
Mapoly0004s0109	815.172	780.299	-0.0630774	0.95083	0.0563543	0.978008	[GO:0005515] protein binding; [PTHR19868] RECEPTOR FOR ACTIVATED PROTEIN KINASE C (RACK1); [KOG0279] G protein beta subunit-like protein; [PTHR19868:SF0] SUBFAMILY NOT NAMED; [PF00400] WD domain, G-beta repeat
Mapoly0004s0110	3.41321	3.49331	0.0334655	0.980664	-0.0894072	0.965922	[K03424] TatD DNase family protein [EC:3.1.21.-]; [GO:0016888] endodeoxyribonuclease activity, producing 5'-phosphomonoesters; [KOG3020] TatD-related DNase; [3.1.21.-] Endodeoxyribonucleases producing 5'-phosphomonoesters.; [PF01026] TatD related DNase; [PTHR10060] TATD FAMILY DEOXYRIBONUCLEASE
Mapoly0004s0111	25.1923	24.5243	-0.0387709	0.965404	0.205236	0.68635	[PF13418] Galactose oxidase, central domain; [PTHR23244] KELCH REPEAT DOMAIN; [GO:0005515] protein binding; [PF01344] Kelch motif
Mapoly0004s0112	26.1385	24.2898	-0.105826	0.852115	-0.124525	0.853629	0
Mapoly0004s0113	1	1	0	1	0	1	0
Mapoly0004s0114	40.9881	42.6182	0.0562645	0.941643	-0.12986	0.853629	[PF03097] BRO1-like domain; [K12200] programmed cell death 6-interacting protein; [PTHR23030] PCD6 INTERACTING PROTEIN-RELATED; [KOG2220] Predicted signal transduction protein; [GO:0005515] protein binding; [PF13949] ALIX V-shaped domain binding to HIV; [PTHR23030:SF13] SUBFAMILY NOT NAMED
Mapoly0004s0115	2.23851	2.46902	0.1414	0.874703	0.0725819	0.973167	0
Mapoly0004s0116	3.94869	5.54205	0.489046	0.172653	0.475903	0.290284	0
Mapoly0004s0117	1.46697	1.4991	0.0312641	0.941643	0.0565616	0.911304	[PF12774] Hydrolytic ATP binding site of dynein motor region D1; [PF12780] P-loop containing dynein motor region D4; [GO:0005524] ATP binding; [K10408] dynein heavy chain, axonemal; [PF12775] P-loop containing dynein motor region D3; [GO:0030286] dynein complex; [PTHR10676:SF183] SUBFAMILY NOT NAMED; [PTHR10676] DYNEIN HEAVY CHAIN FAMILY PROTEIN; [PF08385] Dynein heavy chain, N-terminal region 1;…
Mapoly0004s0118	28.8234	23.7225	-0.280984	0.373581	-0.190906	0.721709	[KOG0121] Nuclear cap-binding protein complex, subunit CBP20 (RRM superfamily); [PTHR15241] TRANSFORMER-2-RELATED; [GO:0003676] nucleic acid binding; [PF00076] RNA recognition motif. (a.k.a. RRM, RBD, or RNP domain)
Mapoly0004s0119	6.27235	5.11554	-0.29412	0.538787	-0.19383	0.823976	[PTHR13271] UNCHARACTERIZED PUTATIVE METHYLTRANSFERASE
Mapoly0004s0120	15.6107	14.6748	-0.0891944	0.880846	-0.035027	0.982279	[PF04998] RNA polymerase Rpb1, domain 5; [GO:0003677] DNA binding; [PF00623] RNA polymerase Rpb1, domain 2; [PTHR19376] DNA-DIRECTED RNA POLYMERASE; [PF05000] RNA polymerase Rpb1, domain 4; [PF11523] Protein of unknown function (DUF3223); [PF04997] RNA polymerase Rpb1, domain 1; [GO:0006351] transcription, DNA-dependent; [GO:0003899] DNA-directed RNA polymerase activity; [PF04983] RNA polymerase …
Mapoly0004s0121	44.1569	43.0574	-0.0363777	0.968763	-0.0158847	0.993446	[KOG3189] Phosphomannomutase; [PF03332] Eukaryotic phosphomannomutase; [GO:0019307] mannose biosynthetic process; [GO:0005737] cytoplasm; [K01840] phosphomannomutase [EC:5.4.2.8]; [PTHR10466] PHOSPHOMANNOMUTASE; [5.4.2.8] Phosphomannomutase.; [GO:0004615] phosphomannomutase activity
Mapoly0004s0122	33.0488	29.7211	-0.15311	0.752239	-0.292122	0.38044	[PF07498] Rho termination factor, N-terminal domain; [GO:0006353] DNA-dependent transcription, termination
Mapoly0004s0123	1.10628	1.06681	-0.0524074	1	-0.046407	1	0
Mapoly0004s0124	1.00002	1	-3.40472e-05	1	-3.40472e-05	1	0
Mapoly0004s0125	43.8643	38.15	-0.201364	0.604695	-0.217245	0.616256	[PTHR13906] PORCUPINE; [PF03062] MBOAT, membrane-bound O-acyltransferase family; [KOG2704] Predicted membrane protein; [PTHR13906:SF4] O-ACYLTRANSFERASE (MEMBRANE BOUND) DOMAIN CONTAINING PROTEIN
Mapoly0004s0126	5.97769	10.0309	0.746795	0.0254365	0.897798	0.0168248	0
Mapoly0004s0127	27.5237	28.4674	0.0486363	0.951405	-0.0920804	0.928192	0
Mapoly0004s0128	6.15409	6.38034	0.0520878	0.952989	0.242191	0.635598	[GO:0005524] ATP binding; [K08864] tousled-like kinase [EC:2.7.11.1]; [PF00069] Protein kinase domain; [GO:0004672] protein kinase activity; [2.7.11.1] Non-specific serine/threonine protein kinase.; [GO:0006468] protein phosphorylation; [PTHR22974] MIXED LINEAGE PROTEIN KINASE; [KOG1151] Tousled-like protein kinase
Mapoly0004s0129	39.3286	39.6702	0.0124768	0.989878	-0.0745312	0.943764	[3.1.2.15] Ubiquitin thiolesterase.; [PF00443] Ubiquitin carboxyl-terminal hydrolase; [PF12436] ICP0-binding domain of Ubiquitin-specific protease 7; [PF00917] MATH domain; [GO:0006511] ubiquitin-dependent protein catabolic process; [GO:0005515] protein binding; [KOG1863] Ubiquitin carboxyl-terminal hydrolase; [PF14533] Ubiquitin-specific protease C-terminal; [PTHR24619] FAMILY NOT NAMED; [K11838…
Mapoly0004s0130	60.9211	63.6853	0.0640184	0.933247	0.0545267	0.969562	[PF03134] TB2/DP1, HVA22 family; [PTHR12300] HVA22-LIKE PROTEINS; [KOG1725] Protein involved in membrane traffic (YOP1/TB2/DP1/HVA22 family)
Mapoly0004s0131	26.8458	29.3147	0.126928	0.835878	0.298909	0.41362	[PTHR14986:SF4] gb def: agcp5965 [anopheles gambiae str. pest]; [GO:0005737] cytoplasm; [PTHR14986] RURM1 PROTEIN; [GO:0034227] tRNA thio-modification; [K12161] ubiquitin related modifier 1; [KOG4146] Ubiquitin-like protein; [PF09138] Urm1 (Ubiquitin related modifier)
Mapoly0004s0132	4.89288	4.06841	-0.266219	0.87568	-0.410823	0.833182	0
Mapoly0004s0133	3.72489	2.85725	-0.382571	0.514425	-0.329922	0.689055	0
Mapoly0004s0134	15.7389	13.641	-0.206385	0.707173	-0.0559712	0.979315	0
Mapoly0004s0135	5.48704	5.78119	0.0753384	0.931535	-0.00274117	0.998953	[PF06421] GTP-binding protein LepA C-terminus; [PF00009] Elongation factor Tu GTP binding domain; [PF00679] Elongation factor G C-terminus; [GO:0003924] GTPase activity; [PTHR23115] TRANSLATION FACTOR; [GO:0005525] GTP binding; [PF03144] Elongation factor Tu domain 2; [KOG0462] Elongation factor-type GTP-binding protein
Mapoly0004s0136	7.71764	7.16986	-0.106215	0.857482	-0.118953	0.875927	0
Mapoly0004s0137	1.85946	2.05882	0.146936	0.772779	0.0496534	0.974898	[PTHR10774] EXTENDED SYNAPTOTAGMIN-RELATED; [PF00168] C2 domain; [GO:0005515] protein binding
Mapoly0004s0138	1.11984	1.08083	-0.0511552	1	-0.0881514	1	0
Mapoly0004s0139	52.4863	83.0386	0.661841	0.00501749	0.576732	0.0262546	[GO:0055114] oxidation-reduction process; [K00430] peroxidase [EC:1.11.1.7]; [PF00141] Peroxidase; [GO:0020037] heme binding; [1.11.1.7] Peroxidase.; [GO:0006979] response to oxidative stress; [GO:0004601] peroxidase activity; [PTHR31388] FAMILY NOT NAMED
Mapoly0004s0140	68.1175	65.3225	-0.0604455	0.935292	-0.0111447	0.996525	[K12197] charged multivesicular body protein 1; [KOG3232] Vacuolar assembly/sorting protein DID2; [PF03357] Snf7; [PTHR10476] CHARGED MULTIVESICULAR BODY PROTEIN; [GO:0015031] protein transport; [PTHR10476:SF2] CHARGED MULTIVESICULAR BODY PROTEIN 1A
Mapoly0004s0141	4.52115	5.01369	0.149183	0.874703	-0.0484598	0.984864	[KOG4214] Myotrophin and similar proteins; [PTHR24188] ANKYRIN REPEAT PROTEIN; [PF12796] Ankyrin repeats (3 copies)
Mapoly0004s0142	18.414	20.0698	0.124223	0.823615	-0.0325187	0.984864	[GO:0008270] zinc ion binding; [PF01529] DHHC palmitoyltransferase; [KOG1312] DHHC-type Zn-finger proteins; [PTHR22883] ZINC FINGER DHHC DOMAIN CONTAINING PROTEIN
Mapoly0004s0143	2.73879	2.76302	0.0127074	0.990401	-0.0638849	0.965922	[PTHR32133] FAMILY NOT NAMED; [GO:0005515] protein binding; [PF00646] F-box domain
Mapoly0004s0144	20.08	23.6731	0.237489	0.487481	0.406113	0.14333	0
Mapoly0004s0145	14.9978	14.8163	-0.0175657	0.987491	-0.0408376	0.979931	[PTHR24012] FAMILY NOT NAMED; [PF14259] RNA recognition motif (a.k.a. RRM, RBD, or RNP domain)
Mapoly0004s0146	3.23729	2.10869	-0.61844	0.146795	-1.09416	0.0313058	[PF12681] Glyoxalase-like domain
Mapoly0004s0147	1.06763	1.04225	-0.03471	1	-0.0944535	1	0
Mapoly0004s0148	10.2837	9.48063	-0.117303	0.835878	0.00622869	0.998336	[GO:0016567] protein ubiquitination; [PF00514] Armadillo/beta-catenin-like repeat; [GO:0005515] protein binding; [GO:0004842] ubiquitin-protein ligase activity; [KOG4224] Armadillo repeat protein VAC8 required for vacuole fusion, inheritance and cytosol-to-vacuole protein targeting; [PTHR23315] BETA CATENIN-RELATED ARMADILLO REPEAT-CONTAINING; [PF04564] U-box domain
Mapoly0004s0149	3.55736	3.00635	-0.242794	0.623147	-0.247718	0.692944	0
Mapoly0004s0150	1.057	1	-0.0799759	1	-0.0281941	1	[PF00514] Armadillo/beta-catenin-like repeat; [GO:0005515] protein binding; [PTHR23315] BETA CATENIN-RELATED ARMADILLO REPEAT-CONTAINING
Mapoly0004s0151	5.81253	5.46397	-0.0892167	0.897988	-0.00361409	0.998894	[GO:0016567] protein ubiquitination; [PF00514] Armadillo/beta-catenin-like repeat; [GO:0005515] protein binding; [PTHR23315:SF7] ANKYRIN-REPEAT-ARM DOMAIN PROTEIN; [GO:0004842] ubiquitin-protein ligase activity; [PTHR23315] BETA CATENIN-RELATED ARMADILLO REPEAT-CONTAINING; [PF04564] U-box domain
Mapoly0004s0152	3.38257	2.97286	-0.186268	0.804284	-0.227751	0.799005	0
Mapoly0004s0153	14.8223	14.7304	-0.00897272	0.99276	0.0651979	0.965922	[KOG2913] Predicted membrane protein; [PTHR16201] FAMILY NOT NAMED; [PF04193] PQ loop repeat
Mapoly0004s0154	5.2344	4.88969	-0.0982812	0.909425	-0.235584	0.743102	[KOG1344] Predicted histone deacetylase; [PF00850] Histone deacetylase domain; [PTHR10625] HISTONE DEACETYLASE
Mapoly0004s0155	10.0307	12.0538	0.26507	0.554742	0.288993	0.592571	[PF13302] Acetyltransferase (GNAT) domain; [GO:0008080] N-acetyltransferase activity
Mapoly0004s0156	1008.42	1144.9	0.183125	0.776101	0.0139055	0.996525	[GO:0005840] ribosome; [PF01200] Ribosomal protein S28e; [GO:0003735] structural constituent of ribosome; [K02979] small subunit ribosomal protein S28e; [GO:0005622] intracellular; [KOG3502] 40S ribosomal protein S28; [PTHR10769] 40S RIBOSOMAL PROTEIN S28; [GO:0006412] translation
Mapoly0004s0157	12.8004	11.4868	-0.156212	0.748338	-0.180615	0.745355	[GO:0005515] protein binding; [PTHR22937] RING FINGER CONTAINING PROTEIN; [PF13639] Ring finger domain; [GO:0008270] zinc ion binding
Mapoly0004s0158	101.136	88.4604	-0.193193	0.659978	-0.0921819	0.923177	[GO:0033179] proton-transporting V-type ATPase, V0 domain; [3.6.3.14] H(+)-transporting two-sector ATPase.; [K02154] V-type H+-transporting ATPase subunit I [EC:3.6.3.14]; [PTHR11629] VACUOLAR PROTON ATPASES; [GO:0015078] hydrogen ion transmembrane transporter activity; [GO:0015991] ATP hydrolysis coupled proton transport; [PF01496] V-type ATPase 116kDa subunit family; [KOG2189] Vacuolar H+-ATPas…
Mapoly0004s0159	9.98559	11.0433	0.145252	0.803178	0.0166158	0.993446	0
Mapoly0004s0160	22.2703	20.3234	-0.131979	0.803292	-0.0489648	0.975302	[KOG1577] Aldo/keto reductase family proteins; [PTHR11732] ALDO/KETO REDUCTASE; [PF00248] Aldo/keto reductase family
Mapoly0004s0161	1.0341	1.18998	0.202568	1	0.124499	1	0
Mapoly0004s0162	2.7137	2.94184	0.116458	0.906502	0.0609597	0.980089	0
Mapoly0004s0163	2.09783	3.5905	0.775287	0.0182048	0.477718	0.262892	[PF00504] Chlorophyll A-B binding protein; [PTHR14154:SF5] SUBFAMILY NOT NAMED; [PTHR14154] UPF0041 BRAIN PROTEIN 44-RELATED
Mapoly0004s0164	3.18491	10.7837	1.75953	0.000933508	1.44215	0.000992003	[PF00504] Chlorophyll A-B binding protein; [PTHR14154:SF5] SUBFAMILY NOT NAMED; [PTHR14154] UPF0041 BRAIN PROTEIN 44-RELATED
Mapoly0004s0165	4.35872	7.80488	0.840472	0.000933508	0.959484	0.000992003	[3.6.3.6] Proton-exporting ATPase.; [K01535] H+-transporting ATPase [EC:3.6.3.6]; [GO:0000166] nucleotide binding; [PF00702] haloacid dehalogenase-like hydrolase; [KOG0205] Plasma membrane H+-transporting ATPase; [PTHR24093] FAMILY NOT NAMED; [PF00690] Cation transporter/ATPase, N-terminus; [GO:0046872] metal ion binding; [PF00122] E1-E2 ATPase
Mapoly0004s0166	12.5059	13.0145	0.057511	0.933247	-0.0050943	0.998336	[PTHR22904:SF7] SGT-1-RELATED; [PF13414] TPR repeat; [PF00226] DnaJ domain; [PTHR22904] TPR REPEAT CONTAINING PROTEIN
Mapoly0004s0167	2.32967	2.89952	0.315688	0.721651	0.114764	0.965922	0
Mapoly0004s0168	1.26191	1.18635	-0.0890773	1	-0.22843	1	0
Mapoly0004s0169	10.7162	12.5561	0.228595	0.483638	0.171694	0.738608	[GO:0003677] DNA binding; [GO:0006338] chromatin remodeling; [GO:0005524] ATP binding; [PF09110] HAND; [K11654] SWI/SNF-related matrix-associated actin-dependent regulator of chromatin subfamily A member 5 [EC:3.6.4.-]; [GO:0043044] ATP-dependent chromatin remodeling; [PTHR10799] SWI/SNF-RELATED MATRIX-ASSOCIATED ACTIN-DEPENDENT REGULATOR OF CHROMATIN SUBFAMILY-RELATED; [PF00176] SNF2 family N-te…
Mapoly0004s0170	11.8366	11.4262	-0.050909	0.943162	-0.246223	0.452897	[PF04357] Family of unknown function (DUF490)
Mapoly0004s0171	19.0727	19.0228	-0.00377948	0.997893	0.00641316	0.998336	[PTHR10012] SERINE/THREONINE-PROTEIN PHOSPHATASE 2A REGULATORY SUBUNIT B; [GO:0019211] phosphatase activator activity; [KOG2867] Phosphotyrosyl phosphatase activator; [PF03095] Phosphotyrosyl phosphate activator (PTPA) protein
Mapoly0004s0172	385.137	431.724	0.164738	0.759748	0.278209	0.484553	[GO:0005840] ribosome; [PF00203] Ribosomal protein S19; [KOG0898] 40S ribosomal protein S15; [GO:0003735] structural constituent of ribosome; [GO:0006412] translation; [K02958] small subunit ribosomal protein S15e; [PTHR11880] RIBOSOMAL PROTEIN S19P FAMILY MEMBER
Mapoly0004s0173	7.02064	7.04841	0.00569529	0.996018	-0.0384408	0.984642	[PF02536] mTERF; [PTHR13068] CGI-12 PROTEIN-RELATED
Mapoly0004s0174	1.28408	1.43716	0.162487	0.547798	0.250054	0.338687	[GO:0004252] serine-type endopeptidase activity; [PF00082] Subtilase family; [GO:0006508] proteolysis; [PTHR10795] PROPROTEIN CONVERTASE SUBTILISIN/KEXIN
Mapoly0004s0175	7.99403	17.0709	1.09454	0.000933508	0.621444	0.0240359	[GO:0055114] oxidation-reduction process; [KOG0069] Glyoxylate/hydroxypyruvate reductase (D-isomer-specific 2-hydroxy acid dehydrogenase superfamily); [PTHR10996:SF16] FORMATE DEHYDROGENASE; [PTHR10996] 2-HYDROXYACID DEHYDROGENASE-RELATED; [GO:0016616] oxidoreductase activity, acting on the CH-OH group of donors, NAD or NADP as acceptor; [GO:0008152] metabolic process; [GO:0051287] NAD binding; […
Mapoly0004s0176	48.3263	123.479	1.35339	0.000933508	0.949745	0.000992003	[KOG1454] Predicted hydrolase/acyltransferase (alpha/beta hydrolase superfamily); [PTHR10992] ALPHA/BETA HYDROLASE FOLD-CONTAINING PROTEIN; [PF12697] Alpha/beta hydrolase family
Mapoly0004s0177	15.6077	22.1627	0.505876	0.0264683	0.30189	0.355583	[GO:0005506] iron ion binding; [KOG0156] Cytochrome P450 CYP2 subfamily; [GO:0055114] oxidation-reduction process; [GO:0016705] oxidoreductase activity, acting on paired donors, with incorporation or reduction of molecular oxygen; [GO:0020037] heme binding; [PTHR24298] FAMILY NOT NAMED; [PF00067] Cytochrome P450
Mapoly0004s0178	1.01599	1	-0.0228909	1	-0.0154229	1	0
Mapoly0004s0179	5.43649	2.64588	-1.03893	0.000933508	-0.455767	0.156154	[PF07173] Protein of unknown function (DUF1399)
Mapoly0004s0180	6.95835	8.75663	0.331631	0.483384	0.497448	0.251735	0
Mapoly0004s0181	2.00845	2.04309	0.0246702	0.989724	0.229216	0.899315	0
Mapoly0004s0182	1.70471	7.87562	2.20786	0.000933508	2.00857	0.000992003	[GO:0005506] iron ion binding; [KOG0156] Cytochrome P450 CYP2 subfamily; [GO:0055114] oxidation-reduction process; [GO:0016705] oxidoreductase activity, acting on paired donors, with incorporation or reduction of molecular oxygen; [GO:0020037] heme binding; [PTHR24298] FAMILY NOT NAMED; [PF00067] Cytochrome P450
Mapoly0004s0183	1	1	0	1	0	1	0
Mapoly0004s0184	6.47352	7.02879	0.118726	0.863795	-0.0132813	0.996525	[GO:0005515] protein binding; [PF00856] SET domain; [K07117] uncharacterized protein; [PTHR12197] SET AND MYND DOMAIN CONTAINING
Mapoly0004s0185	9.84181	9.01117	-0.127209	0.861985	0.0367403	0.986226	[PTHR13149:SF0] SUBFAMILY NOT NAMED; [KOG4068] Uncharacterized conserved protein; [K12189] ESCRT-II complex subunit VPS25; [PF05871] ESCRT-II complex subunit; [PTHR13149] VACUOLAR PROTEIN SORTING-ASSOCIATED PROTEIN VPS25
Mapoly0004s0186	27.5385	30.2666	0.136277	0.810153	0.0850695	0.939812	0
Mapoly0004s0187	26.802	34.4794	0.363394	0.726502	0.0892443	0.981229	[KOG4620] Uncharacterized conserved protein; [PTHR13675] FAMILY NOT NAMED; [PF05347] Complex 1 protein (LYR family)
Mapoly0004s0188	122.478	149.924	0.291709	0.359487	0.22217	0.600354	[GO:0005840] ribosome; [K02991] small subunit ribosomal protein S6e; [PTHR11502] 40S RIBOSOMAL PROTEIN S6; [KOG1646] 40S ribosomal protein S6; [GO:0003735] structural constituent of ribosome; [GO:0005622] intracellular; [PF01092] Ribosomal protein S6e; [GO:0006412] translation
Mapoly0004s0189	22.3837	22.7777	0.0251735	0.979351	0.161458	0.785819	0
Mapoly0004s0190	20.9072	23.8892	0.192359	0.60491	0.095062	0.91242	[GO:0019867] outer membrane; [PTHR12815] SORTING AND ASSEMBLY MACHINERY (SAM50) PROTEIN; [PF07244] Surface antigen variable number repeat; [KOG2602] Predicted cell surface protein homologous to bacterial outer membrane proteins; [PF01103] Surface antigen
Mapoly0004s0191	14.0294	18.1712	0.3732	0.168874	0.451328	0.104605	[GO:0009116] nucleoside metabolic process; [K00764] amidophosphoribosyltransferase [EC:2.4.2.14]; [2.4.2.14] Amidophosphoribosyltransferase.; [KOG0572] Glutamine phosphoribosylpyrophosphate amidotransferase; [PTHR11907] AMIDOPHOSPHORIBOSYLTRANSFERASE; [GO:0008152] metabolic process; [PF13537] Glutamine amidotransferase domain; [PTHR11907:SF0] SUBFAMILY NOT NAMED; [PF00156] Phosphoribosyl transfer…
Mapoly0004s0192	2.65598	2.77085	0.0610843	0.949195	0.0489263	0.980301	[GO:0005524] ATP binding; [PF00069] Protein kinase domain; [GO:0004672] protein kinase activity; [KOG0616] cAMP-dependent protein kinase catalytic subunit (PKA); [2.7.11.11] cAMP-dependent protein kinase.; [PTHR24353] CYCLIC NUCLEOTIDE-DEPENDENT PROTEIN KINASE; [GO:0006468] protein phosphorylation; [K04345] protein kinase A [EC:2.7.11.11]
Mapoly0004s0193	1.52794	1.43082	-0.0947436	0.77969	0.123276	0.783034	[PF13855] Leucine rich repeat; [GO:0005515] protein binding; [PTHR10588] FAMILY NOT NAMED; [PF14580] Leucine-rich repeat; [PF12799] Leucine Rich repeats (2 copies); [KOG0472] Leucine-rich repeat protein
Mapoly0004s0194	5.8611	5.3792	-0.12378	0.850888	0.029886	0.988109	[KOG2947] Carbohydrate kinase; [PF00294] pfkB family carbohydrate kinase; [PTHR10584:SF104] SUBFAMILY NOT NAMED; [PTHR10584] SUGAR KINASE
Mapoly0004s0195	1.01233	1.02821	0.0224551	1	0.0159334	1	0
Mapoly0004s0196	1.03811	1	-0.0539577	1	-0.0181082	1	0
Mapoly0004s0197	1	1	0	1	0	1	0
Mapoly0004s0198	10.6397	7.24895	-0.553611	0.036905	-0.271193	0.529741	[KOG4495] RNA polymerase II transcription elongation factor Elongin/SIII, subunit elongin B; [GO:0005515] protein binding; [PF00240] Ubiquitin family; [PTHR10666] UBIQUITIN
Mapoly0004s0199	2.28463	1.99793	-0.193452	0.791333	-0.167942	0.87705	0
Mapoly0004s0200	1.23354	1.23035	-0.00373338	1	-0.031733	1	0
Mapoly0004s0201	11.6929	11.1843	-0.0641578	0.934592	-0.0812395	0.946786	[PF07910] Peptidase family C78; [PTHR13226] FAMILY NOT NAMED; [PTHR13226:SF9] SUBFAMILY NOT NAMED
Mapoly0004s0202	12.6586	14.6284	0.208654	0.588548	0.0552058	0.970109	0
Mapoly0004s0203	37.1802	37.7034	0.0201601	0.987491	0.0873143	0.947669	[GO:0005507] copper ion binding; [GO:0009055] electron carrier activity; [PF02298] Plastocyanin-like domain
Mapoly0004s0204	1.8269	1.85873	0.024918	0.978724	-0.00371785	0.998784	[PTHR23084] PHOSPHATIDYLINOSITOL-4-PHOSPHATE 5-KINASE RELATED; [PF02493] MORN repeat
Mapoly0004s0205	4.72488	3.71885	-0.345421	0.305802	-0.415674	0.236121	[K05391] cyclic nucleotide gated channel, other eukaryote; [PTHR10217] VOLTAGE AND LIGAND GATED POTASSIUM CHANNEL; [PF00027] Cyclic nucleotide-binding domain; [KOG0498] K+-channel ERG and related proteins, contain PAS/PAC sensor domain
Mapoly0004s0206	1.5695	1.16919	-0.424801	0.123697	-0.593364	0.0283588	0
Mapoly0004s0207	22.7315	21.6705	-0.0689604	0.920628	-0.108343	0.889682	[PF04515] Plasma-membrane choline transporter; [PTHR12385] CTL TRANSPORTER
Mapoly0004s0208	1.10036	1.18239	0.103733	1	0.0174412	1	0
Mapoly0004s0209	1.29015	1.15915	-0.154467	1	-0.191472	1	0
Mapoly0004s0210	2.61071	2.0814	-0.326888	0.420492	-0.349462	0.413501	[PTHR31479] FAMILY NOT NAMED
Mapoly0004s0211	2.06788	2.71128	0.390822	0.420671	0.778363	0.0642754	[PTHR31479] FAMILY NOT NAMED; [PF01764] Lipase (class 3); [GO:0006629] lipid metabolic process
Mapoly0004s0212	1	1	0	1	0	1	[PTHR31479] FAMILY NOT NAMED; [PF01764] Lipase (class 3); [GO:0006629] lipid metabolic process
Mapoly0004s0213	6.51352	7.30298	0.165048	0.771267	0.15879	0.851798	[PF03215] Rad17 cell cycle checkpoint protein; [GO:0005634] nucleus; [GO:0006281] DNA repair; [PTHR12172] CELL CYCLE CHECKPOINT PROTEIN RAD17; [KOG1970] Checkpoint RAD17-RFC complex, RAD17/RAD24 component; [PTHR12172:SF0] SUBFAMILY NOT NAMED; [K06662] cell cycle checkpoint protein; [GO:0007049] cell cycle
Mapoly0004s0214	43.2138	38.0505	-0.183577	0.662985	-0.0286598	0.986517	[PTHR12308] NGEP-RELATED; [PF04547] Calcium-activated chloride channel; [KOG2513] Protein required for meiotic chromosome segregation
Mapoly0004s0215	20.3407	18.6915	-0.121987	0.8187	0.0619392	0.961443	[GO:0005524] ATP binding; [PF00069] Protein kinase domain; [GO:0004672] protein kinase activity; [PTHR24349] SERINE/THREONINE-PROTEIN KINASE; [GO:0006468] protein phosphorylation; [KOG0032] Ca2+/calmodulin-dependent protein kinase, EF-Hand protein superfamily; [PF13499] EF-hand domain pair; [GO:0005509] calcium ion binding
Mapoly0004s0216	2.03994	1.97467	-0.0469181	0.989724	-0.0107714	0.998894	[PF04577] Protein of unknown function (DUF563); [PTHR20961] GLYCOSYLTRANSFERASE; [KOG4698] Uncharacterized conserved protein; [GO:0016757] transferase activity, transferring glycosyl groups
Mapoly0004s0217	1.02182	1	-0.0311356	1	-0.0310925	1	[GO:0005524] ATP binding; [PF00069] Protein kinase domain; [GO:0004672] protein kinase activity; [PTHR24349] SERINE/THREONINE-PROTEIN KINASE; [GO:0006468] protein phosphorylation
Mapoly0004s0218	1	1	0	1	0	1	[GO:0005524] ATP binding; [PF00069] Protein kinase domain; [GO:0004672] protein kinase activity; [GO:0006468] protein phosphorylation; [KOG0032] Ca2+/calmodulin-dependent protein kinase, EF-Hand protein superfamily; [PTHR24345] SERINE/THREONINE-PROTEIN KINASE PLK
Mapoly0004s0219	1	1	0	1	0	1	[GO:0005524] ATP binding; [PTHR24362] SERINE/THREONINE-PROTEIN KINASE NEK; [PF00069] Protein kinase domain; [GO:0004672] protein kinase activity; [KOG0583] Serine/threonine protein kinase; [GO:0006468] protein phosphorylation
Mapoly0004s0220	1	1	0	1	0	1	0
Mapoly0004s0221	3.89673	3.5734	-0.124967	0.942845	-0.286203	0.855881	0
Mapoly0004s0222	1	1	0	1	0	1	0
Mapoly0004s0223	1	1	0	1	0	1	[GO:0005524] ATP binding; [PF00069] Protein kinase domain; [GO:0004672] protein kinase activity; [PTHR24349] SERINE/THREONINE-PROTEIN KINASE; [GO:0006468] protein phosphorylation; [KOG0032] Ca2+/calmodulin-dependent protein kinase, EF-Hand protein superfamily
Mapoly0004s0224	1	1	0	1	0	1	[GO:0005524] ATP binding; [PTHR24362] SERINE/THREONINE-PROTEIN KINASE NEK; [PF00069] Protein kinase domain; [GO:0004672] protein kinase activity; [KOG0583] Serine/threonine protein kinase; [GO:0006468] protein phosphorylation
Mapoly0004s0225	1	1	0	1	0	1	[GO:0005524] ATP binding; [PF00069] Protein kinase domain; [GO:0004672] protein kinase activity; [PTHR24349] SERINE/THREONINE-PROTEIN KINASE; [KOG0583] Serine/threonine protein kinase; [GO:0006468] protein phosphorylation
Mapoly0004s0226	1	1	0	1	0	1	[GO:0005524] ATP binding; [PTHR24347] SERINE/THREONINE-PROTEIN KINASE; [PF00069] Protein kinase domain; [GO:0004672] protein kinase activity; [GO:0006468] protein phosphorylation; [KOG0032] Ca2+/calmodulin-dependent protein kinase, EF-Hand protein superfamily
Mapoly0004s0227	21.7514	37.6664	0.79217	0.000933508	0.524065	0.0296306	[GO:0005506] iron ion binding; [KOG0156] Cytochrome P450 CYP2 subfamily; [GO:0055114] oxidation-reduction process; [GO:0016705] oxidoreductase activity, acting on paired donors, with incorporation or reduction of molecular oxygen; [GO:0020037] heme binding; [PTHR24298] FAMILY NOT NAMED; [PF00067] Cytochrome P450
Mapoly0004s0228	86.9883	100.496	0.208248	0.603209	0.0919856	0.921716	[KOG3202] SNARE protein TLG1/Syntaxin 6; [GO:0005515] protein binding; [PTHR12380] SYNTAXIN; [K08503] syntaxin of plants SYP5; [PF05739] SNARE domain
Mapoly0004s0229	14.5054	28.5121	0.974984	0.000933508	1.09493	0.000992003	0
Mapoly0004s0230	19.1723	24.1891	0.335334	0.262389	0.416547	0.160172	[GO:0008080] N-acetyltransferase activity; [PF00583] Acetyltransferase (GNAT) family; [PTHR13355] GLUCOSAMINE 6-PHOSPHATE N-ACETYLTRANSFERASE; [PTHR13355:SF2] gb def: acetyltransferase (gnat) family [caenorhabditis elegans]
Mapoly0004s0231	1.00591	1.0121	0.00885835	1	-0.00849052	1	0
Mapoly0004s0232	1	1.01843	0.0263536	1	0	1	[GO:0003677] DNA binding; [PF00538] linker histone H1 and H5 family; [GO:0000786] nucleosome; [GO:0005634] nucleus; [GO:0006334] nucleosome assembly
Mapoly0004s0233	5.77598	6.95536	0.268059	0.605925	0.153753	0.885532	[GO:0016020] membrane; [PTHR19139] AQUAPORIN TRANSPORTER; [GO:0006810] transport; [KOG0223] Aquaporin (major intrinsic protein family); [GO:0005215] transporter activity; [PF00230] Major intrinsic protein
Mapoly0004s0234	8.60822	9.65757	0.165945	0.753407	0.230951	0.667474	[KOG4760] Uncharacterized conserved protein; [GO:0045145] single-stranded DNA specific 5'-3' exodeoxyribonuclease activity; [PTHR14464] FAMILY NOT NAMED; [PF09810] Exonuclease V - a 5' deoxyribonuclease
Mapoly0004s0235	33.4292	35.0599	0.0687131	0.922211	0.0259601	0.987668	[K12115] clock-associated PAS protein ZTL; [PF13418] Galactose oxidase, central domain; [PTHR23244] KELCH REPEAT DOMAIN; [GO:0005515] protein binding; [KOG4693] Uncharacterized conserved protein, contains kelch repeat; [GO:0004871] signal transducer activity; [PF13426] PAS domain; [GO:0007165] signal transduction; [PF00646] F-box domain
Mapoly0004s0236	1.16588	1	-0.221422	1	-0.221214	1	0
Mapoly0004s0237	1.3506	1.21416	-0.153637	1	-0.0855626	1	0
Mapoly0004s0238	56.066	52.8546	-0.0850971	0.893929	-0.101727	0.902758	[KOG1586] Protein required for fusion of vesicles in vesicular transport, alpha-SNAP; [PTHR13768:SF8] ALPHA-SOLUBLE NSF ATTACHMENT PROTEIN (SNAP-ALPHA); [PTHR13768] SOLUBLE NSF ATTACHMENT PROTEIN (SNAP); [GO:0006886] intracellular protein transport; [PF14938] Soluble NSF attachment protein, SNAP
Mapoly0004s0239	15.6548	6.2461	-1.32558	0.000933508	-1.18215	0.000992003	[PF07063] Domain of unknown function (DUF1338); [PTHR31136] FAMILY NOT NAMED
Mapoly0004s0240	52.1363	37.3254	-0.48213	0.0456382	-0.420538	0.123547	[KOG3350] Uncharacterized conserved protein; [PTHR13200:SF1] SUBFAMILY NOT NAMED; [PF10237] Probable N6-adenine methyltransferase; [PTHR13200] UNCHARACTERIZED
Mapoly0004s0241	68.1933	72.0146	0.0786594	0.909425	-0.000236852	0.99953	0
Mapoly0004s0242	18.6983	19.7957	0.08228	0.897576	0.0304241	0.984864	[PTHR32133] FAMILY NOT NAMED; [GO:0005515] protein binding; [PF00646] F-box domain
Mapoly0004s0243	39.5319	47.1489	0.254207	0.510706	0.187293	0.760709	[PF07876] Stress responsive A/B Barrel Domain
Mapoly0004s0244	10.599	11.2208	0.0822528	0.971361	-0.0106809	0.998784	0
Mapoly0004s0245	11.788	12.3231	0.0640463	0.934601	0.0547273	0.973167	[GO:0005515] protein binding; [PTHR14091] WD REPEAT PROTEIN; [KOG0270] WD40 repeat-containing protein; [PF00400] WD domain, G-beta repeat
Mapoly0004s0246	1	1	0	1	0	1	0
Mapoly0004s0247	1	1	0	1	0	1	0
Mapoly0004s0248	124.912	187.868	0.588807	0.0157117	0.387331	0.175225	[1.2.1.9] Glyceraldehyde-3-phosphate dehydrogenase (NADP(+)).; [GO:0055114] oxidation-reduction process; [GO:0016491] oxidoreductase activity; [GO:0008152] metabolic process; [PTHR11699] ALDEHYDE DEHYDROGENASE-RELATED; [K00131] glyceraldehyde-3-phosphate dehydrogenase (NADP) [EC:1.2.1.9]; [KOG2450] Aldehyde dehydrogenase; [PF00171] Aldehyde dehydrogenase family; [PTHR11699:SF29] NADP-DEPENDENT GL…
Mapoly0004s0249	15.9984	18.076	0.176148	0.692154	-0.0232753	0.990783	[GO:0000287] magnesium ion binding; [GO:0016791] phosphatase activity; [GO:0009117] nucleotide metabolic process; [PF06437] IMP-specific 5'-nucleotidase
Mapoly0004s0250	6.05267	6.41758	0.0844577	0.912554	0.0109978	0.997418	[GO:0005643] nuclear pore; [PF07817] GLE1-like protein; [GO:0016973] poly(A)+ mRNA export from nucleus; [KOG2412] Nuclear-export-signal (NES)-containing protein/polyadenylated-RNA export factor; [PTHR12960:SF0] SUBFAMILY NOT NAMED; [PTHR12960] GLE-1-RELATED
Mapoly0004s0251	6.6492	5.61225	-0.244601	0.793777	0.0310581	0.992696	0
Mapoly0004s0252	34.1403	29.3035	-0.220403	0.513889	-0.170479	0.749065	[GO:0004843] ubiquitin-specific protease activity; [3.1.2.15] Ubiquitin thiolesterase.; [PTHR24006:SF24] SUBFAMILY NOT NAMED; [PF00443] Ubiquitin carboxyl-terminal hydrolase; [K11835] ubiquitin carboxyl-terminal hydrolase 4/11/15 [EC:3.1.2.15]; [GO:0006511] ubiquitin-dependent protein catabolic process; [PF14836] Ubiquitin-like domain; [PTHR24006] FAMILY NOT NAMED; [PF06337] DUSP domain; [KOG1870…
Mapoly0004s0253	21.9838	19.7514	-0.154486	0.740835	-0.19648	0.686206	[GO:0016020] membrane; [PTHR10896] GALACTOSYLGALACTOSYLXYLOSYLPROTEIN 3-BETA-GLUCURONOSYLTRANSFERASE (BETA-1,3-GLUCURONYLTRANSFERASE); [PF03360] Glycosyltransferase family 43; [KOG1476] Beta-1,3-glucuronyltransferase B3GAT1/SQV-8; [GO:0015018] galactosylgalactosylxylosylprotein 3-beta-glucuronosyltransferase activity
Mapoly0004s0254	1.12486	1.44997	0.366276	0.0832809	0.497693	0.0468085	[PTHR18901] 2-DEOXYGLUCOSE-6-PHOSPHATE PHOSPHATASE 2; [KOG2914] Predicted haloacid-halidohydrolase and related hydrolases; [PF13419] Haloacid dehalogenase-like hydrolase
Mapoly0004s0255	4.6346	4.23827	-0.128969	0.877003	-0.143193	0.894912	[KOG4411] Phytoene/squalene synthetase; [PTHR21181] FAMILY NOT NAMED; [GO:0009058] biosynthetic process; [GO:0016740] transferase activity; [PF00494] Squalene/phytoene synthase
Mapoly0004s0256	14.6448	16.1299	0.139349	0.786539	-0.0321035	0.984864	[PF00009] Elongation factor Tu GTP binding domain; [PF00679] Elongation factor G C-terminus; [GO:0003924] GTPase activity; [PTHR23115] TRANSLATION FACTOR; [GO:0005525] GTP binding; [PF03144] Elongation factor Tu domain 2; [KOG0462] Elongation factor-type GTP-binding protein
Mapoly0004s0257	1	1	0	1	0	1	[GO:0005524] ATP binding; [PF00069] Protein kinase domain; [GO:0004672] protein kinase activity; [PTHR24349] SERINE/THREONINE-PROTEIN KINASE; [KOG0583] Serine/threonine protein kinase; [GO:0006468] protein phosphorylation
Mapoly0004s0258	20.1953	39.2057	0.957044	0.000933508	0.980989	0.000992003	[KOG3017] Defense-related protein containing SCP domain; [PF00188] Cysteine-rich secretory protein family; [K13449] pathogenesis-related protein 1; [PTHR10334] CYSTEINE-RICH SECRETORY PROTEIN-RELATED
Mapoly0004s0259	15.0292	18.3315	0.286557	0.388322	0.171775	0.787042	[KOG1303] Amino acid transporters; [PF01490] Transmembrane amino acid transporter protein; [PTHR22950] AMINO ACID TRANSPORTER
Mapoly0004s0260	17.7499	28.8195	0.699234	0.0067666	0.648598	0.0168248	[PF00188] Cysteine-rich secretory protein family; [K13449] pathogenesis-related protein 1; [PTHR10334] CYSTEINE-RICH SECRETORY PROTEIN-RELATED
Mapoly0004s0261	6.58975	9.12837	0.470134	0.486544	0.366172	0.721709	[PF00188] Cysteine-rich secretory protein family; [K13449] pathogenesis-related protein 1; [PTHR10334] CYSTEINE-RICH SECRETORY PROTEIN-RELATED
Mapoly0004s0262	1	1	0	1	0	1	[GO:0005524] ATP binding; [PF00069] Protein kinase domain; [GO:0004672] protein kinase activity; [PTHR24349] SERINE/THREONINE-PROTEIN KINASE; [KOG0583] Serine/threonine protein kinase; [GO:0006468] protein phosphorylation
Mapoly0004s0263	7.41946	4.63177	-0.679751	0.00562128	-0.535349	0.0633259	[PF13855] Leucine rich repeat; [GO:0005524] ATP binding; [KOG1187] Serine/threonine protein kinase; [PF13516] Leucine Rich repeat; [PF00069] Protein kinase domain; [PF08263] Leucine rich repeat N-terminal domain; [GO:0005515] protein binding; [GO:0004672] protein kinase activity; [PF00560] Leucine Rich Repeat; [GO:0006468] protein phosphorylation; [PTHR24420] LEUCINE-RICH REPEAT RECEPTOR-LIKE PRO…
Mapoly0004s0264	1.20645	1.09523	-0.139529	1	-0.114051	1	0
Mapoly0004s0265	23.7165	22.9567	-0.0469758	0.951629	-0.0271086	0.987122	0
Mapoly0004s0266	36.3822	36.7825	0.0157868	0.988788	0.0651603	0.960815	0
Mapoly0004s0267	1.02157	1.02324	0.00235635	1	-0.0307505	1	0
Mapoly0004s0268	2.81294	3.12649	0.152465	0.834987	-0.0223365	0.992696	0
Mapoly0004s0269	23.358	24.6472	0.077507	0.918906	-0.0147332	0.995562	[GO:0048500] signal recognition particle; [K03105] signal recognition particle subunit SRP19; [KOG3198] Signal recognition particle, subunit Srp19; [PTHR17453] SIGNAL RECOGNITION PARTICLE 19 KD PROTEIN; [GO:0008312] 7S RNA binding; [PF01922] SRP19 protein; [GO:0006614] SRP-dependent cotranslational protein targeting to membrane; [PTHR17453:SF0] SUBFAMILY NOT NAMED
Mapoly0004s0270	3.57098	4.93144	0.465689	0.146575	0.497261	0.167136	[GO:0005507] copper ion binding; [GO:0009055] electron carrier activity; [PF02298] Plastocyanin-like domain
Mapoly0004s0271	10.7421	16.8155	0.64652	0.0193039	0.694345	0.019277	[GO:0005507] copper ion binding; [GO:0009055] electron carrier activity; [PF02298] Plastocyanin-like domain
Mapoly0004s0272	2.16014	1.75949	-0.295971	0.435631	-0.148783	0.872247	0
Mapoly0004s0273	3.29802	3.31243	0.00628982	0.99552	0.0150307	0.996123	[KOG1375] Beta tubulin; [PF00091] Tubulin/FtsZ family, GTPase domain; [GO:0005874] microtubule; [K07375] tubulin beta; [PTHR11588] TUBULIN; [GO:0007017] microtubule-based process; [PF03953] Tubulin C-terminal domain; [GO:0006184] GTP catabolic process; [GO:0003924] GTPase activity; [GO:0051258] protein polymerization; [GO:0043234] protein complex; [GO:0005525] GTP binding
Mapoly0004s0274	1	1.04847	0.0682885	1	0	1	0
Mapoly0004s0275	47.952	29.4456	-0.703539	0.00379362	-0.612003	0.0327461	0
Mapoly0004s0276	30.96	31.2521	0.0135477	0.989724	-0.0301302	0.986394	0
Mapoly0004s0277	2.41385	2.52514	0.0650273	0.951567	0.144335	0.897509	0
Mapoly0004s0278	8.12124	11.1738	0.460348	0.13957	0.581074	0.0571292	[PTHR15907] FAMILY NOT NAMED; [PF04749] PLAC8 family
Mapoly0004s0279	573.667	550.454	-0.0595915	0.950851	-0.110363	0.914021	[PTHR11711] ADP RIBOSYLATION FACTOR-RELATED; [PF00025] ADP-ribosylation factor family; [K07977] Arf/Sar family, other; [KOG0070] GTP-binding ADP-ribosylation factor Arf1; [GO:0005525] GTP binding
Mapoly0004s0280	24.6666	32.8868	0.41495	0.0877216	0.227564	0.56508	[PTHR10992] ALPHA/BETA HYDROLASE FOLD-CONTAINING PROTEIN; [PF12697] Alpha/beta hydrolase family; [PTHR10992:SF238] HYDROLASE, ALPHA/BETA FOLD FAMILY PROTEIN
Mapoly0004s0281	2.62629	3.42694	0.383895	0.403409	0.305041	0.633283	0
Mapoly0004s0282	15.6817	11.9863	-0.387696	0.199352	-0.279854	0.539847	[PTHR14237:SF3] SUBFAMILY NOT NAMED; [PF03473] MOSC domain; [PTHR14237] MOLYBDOPTERIN COFACTOR SULFURASE (MOSC); [GO:0030170] pyridoxal phosphate binding; [GO:0030151] molybdenum ion binding; [KOG2362] Uncharacterized Fe-S protein; [GO:0003824] catalytic activity; [PF03476] MOSC N-terminal beta barrel domain
Mapoly0004s0283	21.8413	23.47	0.103759	0.933247	0.0467245	0.986517	[PTHR16295] TRAF-TYPE ZINC FINGER PROTEIN-RELATED
Mapoly0004s0284	34.3634	32.4023	-0.0847766	0.935488	-0.0904243	0.961448	[PTHR12290:SF2] PHOSPHOPANTOTHENATE--CYSTEINE LIGASE; [K01922] phosphopantothenate-cysteine ligase [EC:6.3.2.5]; [6.3.2.5] Phosphopantothenate--cysteine ligase.; [PF04127] DNA / pantothenate metabolism flavoprotein; [PTHR12290] CORNICHON-RELATED; [KOG2728] Uncharacterized conserved protein with similarity to phosphopantothenoylcysteine synthetase/decarboxylase
Mapoly0004s0285	6.99032	5.82127	-0.264025	0.882634	-0.292098	0.898692	[GO:0016491] oxidoreductase activity; [PTHR24319] FAMILY NOT NAMED; [GO:0008152] metabolic process; [KOG1208] Dehydrogenases with different specificities (related to short-chain alcohol dehydrogenases); [PF00106] short chain dehydrogenase; [PTHR24319:SF0] SUBFAMILY NOT NAMED
Mapoly0004s0286	22.1242	22.8734	0.0480455	0.951385	-0.0718709	0.950226	[PTHR12663:SF0] SUBFAMILY NOT NAMED; [K11267] sister chromatid cohesion protein PDS5; [PTHR12663] ANDROGEN INDUCED INHIBITOR OF PROLIFERATION (AS3) / PDS5-RELATED; [KOG1525] Sister chromatid cohesion complex Cohesin, subunit PDS5
Mapoly0004s0287	5.78971	4.65937	-0.313356	0.298568	-0.320937	0.356729	[GO:0005524] ATP binding; [KOG1187] Serine/threonine protein kinase; [PF00069] Protein kinase domain; [GO:0004672] protein kinase activity; [GO:0006468] protein phosphorylation; [PTHR24420] LEUCINE-RICH REPEAT RECEPTOR-LIKE PROTEIN KINASE
Mapoly0004s0288	27.1178	23.565	-0.202594	0.654063	-0.296272	0.487413	[PF14990] Domain of unknown function (DUF4516)
Mapoly0004s0289	1.16639	1.87342	0.683626	0.00173107	0.972233	0.000992003	[GO:0016020] membrane; [PTHR11654] OLIGOPEPTIDE TRANSPORTER-RELATED; [PF00854] POT family; [KOG1237] H+/oligopeptide symporter; [GO:0006810] transport; [GO:0005215] transporter activity
Mapoly0004s0290	1.02426	1.19915	0.227433	1	0.353614	1	[GO:0016020] membrane; [PTHR11654] OLIGOPEPTIDE TRANSPORTER-RELATED; [PF00854] POT family; [GO:0006810] transport; [GO:0005215] transporter activity
Mapoly0004s0291	1	1	0	1	0.0278872	1	[GO:0016020] membrane; [PTHR11654] OLIGOPEPTIDE TRANSPORTER-RELATED; [PF00854] POT family; [KOG1237] H+/oligopeptide symporter; [GO:0006810] transport; [GO:0005215] transporter activity
Mapoly0004s0292	39.3244	28.2447	-0.477445	0.0380899	-0.57127	0.0152927	[GO:0016020] membrane; [PTHR11654] OLIGOPEPTIDE TRANSPORTER-RELATED; [PF00854] POT family; [KOG1237] H+/oligopeptide symporter; [GO:0006810] transport; [GO:0005215] transporter activity
Mapoly0004s0293	8.06886	8.58714	0.0898129	0.889266	-0.101028	0.916345	[GO:0005515] protein binding; [PTHR13889:SF2] WD-REPEAT PROTEIN 36 (T-CELL ACTIVATION WD REPEAT PROTEIN); [PTHR13889] PRE-MRNA SPLICING FACTOR PRP19-RELATED; [KOG1539] WD repeat protein; [GO:0006364] rRNA processing; [GO:0032040] small-subunit processome; [K14554] U3 small nucleolar RNA-associated protein 21; [PF04192] Utp21 specific WD40 associated putative domain; [PF00400] WD domain, G-beta re…
Mapoly0004s0294	1.25028	1.18807	-0.0736337	1	-0.14104	1	0
Mapoly0004s0295	2.34406	2.41121	0.0407478	0.984335	0.31066	0.801488	[KOG4287] Pectin acetylesterase and similar proteins; [PTHR21562] NOTUM-RELATED; [PF03283] Pectinacetylesterase
Mapoly0004s0296	9.05836	7.46315	-0.279465	0.596331	-0.252755	0.761426	[PTHR31906] FAMILY NOT NAMED; [PF04755] PAP_fibrillin
Mapoly0004s0297	8.16212	6.40279	-0.350243	0.268532	-0.524633	0.0987685	[PTHR11062] EXOSTOSIN (HEPARAN SULFATE GLYCOSYLTRANSFERASE)-RELATED; [KOG1021] Acetylglucosaminyltransferase EXT1/exostosin 1; [PF03016] Exostosin family
Mapoly0004s0298	10.236	12.4043	0.277187	0.396163	0.298973	0.39982	[KOG1187] Serine/threonine protein kinase; [PF07714] Protein tyrosine kinase; [GO:0004672] protein kinase activity; [GO:0006468] protein phosphorylation; [PTHR24420] LEUCINE-RICH REPEAT RECEPTOR-LIKE PROTEIN KINASE
Mapoly0004s0299	1.68774	1.52672	-0.144663	0.947364	-0.33138	0.935669	0
Mapoly0004s0300	2.59092	2.89739	0.161289	0.693903	0.0616747	0.961448	[GO:0005524] ATP binding; [PTHR11909:SF7] CELL DIVISION CONTROL PROTEIN 7; [PF00069] Protein kinase domain; [GO:0004672] protein kinase activity; [2.7.11.1] Non-specific serine/threonine protein kinase.; [K02214] cell division control protein 7 [EC:2.7.11.1]; [KOG1167] Serine/threonine protein kinase of the CDC7 subfamily involved in DNA synthesis, repair and recombination; [GO:0006468] protein p…
Mapoly0004s0301	35.967	30.8269	-0.222484	0.518031	-0.189564	0.689059	[PF03151] Triose-phosphate Transporter family; [PTHR11132] SOLUTE CARRIER FAMILY 35; [KOG1441] Glucose-6-phosphate/phosphate and phosphoenolpyruvate/phosphate antiporter
Mapoly0004s0302	29.0424	21.3184	-0.446062	0.0550116	-0.447714	0.0752637	0
Mapoly0004s0303	2.06047	1.32161	-0.640674	0.777201	-0.251544	0.973167	0
Mapoly0004s0304	26.3176	20.748	-0.343056	0.173327	-0.334718	0.237665	[PF03385] Protein of unknown function, DUF288; [PTHR31362:SF0] SUBFAMILY NOT NAMED; [PTHR31362] FAMILY NOT NAMED
Mapoly0004s0305	1.02302	1	-0.0328406	1	-0.0327953	1	0
Mapoly0004s0306	24.9545	24.6071	-0.0202254	0.985613	0.0118564	0.996314	[KOG1871] Ubiquitin-specific protease; [3.1.2.15] Ubiquitin thiolesterase.; [PF00443] Ubiquitin carboxyl-terminal hydrolase; [GO:0006511] ubiquitin-dependent protein catabolic process; [K11841] ubiquitin carboxyl-terminal hydrolase 10 [EC:3.1.2.15]; [PTHR24006] FAMILY NOT NAMED
Mapoly0004s0307	11.8067	75.7338	2.68133	0.000933508	2.45613	0.000992003	[PF00291] Pyridoxal-phosphate dependent enzyme; [KOG1252] Cystathionine beta-synthase and related enzymes; [PTHR10314] SER/THR DEHYDRATASE, TRP SYNTHASE
Mapoly0004s0308	4.41416	6.28567	0.509928	0.0968826	0.627082	0.0531615	[PTHR12509:SF8] SPERMATOGENESIS-ASSOCIATED 4; [PF15261] Domain of unknown function (DUF4591); [PF06294] Domain of Unknown Function (DUF1042); [PTHR12509] SPERMATOGENESIS-ASSOCIATED 4-RELATED
Mapoly0004s0309	204.625	95.5359	-1.09887	0.000933508	-1.31523	0.000992003	0
Mapoly0004s0310	1.06841	1.07213	0.00502107	1	-0.0633264	1	[GO:0006397] mRNA processing; [PF01348] Type II intron maturase
Mapoly0004s0311	4.48844	2.91215	-0.624129	0.174897	0.117263	0.951093	0
Mapoly0005s0001	48.6335	48.1922	-0.0131508	0.989724	0.0120506	0.996525	[GO:0016020] membrane; [PTHR31561] FAMILY NOT NAMED; [GO:0006633] fatty acid biosynthetic process; [GO:0016747] transferase activity, transferring acyl groups other than amino-acyl groups; [GO:0008610] lipid biosynthetic process; [PF08392] FAE1/Type III polyketide synthase-like protein; [PF08541] 3-Oxoacyl-[acyl-carrier-protein (ACP)] synthase III C terminal
Mapoly0005s0002	1.79925	1.33874	-0.426519	0.262032	-0.263699	0.631611	0
Mapoly0005s0003	2.10286	1.32274	-0.668822	0.000933508	-0.622338	0.00476029	[KOG2150] CCR4-NOT transcriptional regulation complex, NOT5 subunit
Mapoly0005s0004	1.22019	1.12569	-0.116294	1	0.0386699	1	0
Mapoly0005s0005	6.32895	6.62353	0.0656341	0.935513	0.0487228	0.978771	[PF00628] PHD-finger; [GO:0005515] protein binding; [PF00856] SET domain; [PTHR22884] SET DOMAIN PROTEINS
Mapoly0005s0006	91.6534	97.4738	0.0888261	0.890389	0.040454	0.980277	[GO:0003723] RNA binding; [GO:0005737] cytoplasm; [GO:0003743] translation initiation factor activity; [KOG1670] Translation initiation factor 4F, cap-binding subunit (eIF-4E) and related cap-binding proteins; [K03259] translation initiation factor eIF-4E; [PF01652] Eukaryotic initiation factor 4E; [GO:0006413] translational initiation; [PTHR11960] EUKARYOTIC TRANSLATION INITIATION FACTOR 4E RELA…
Mapoly0005s0007	34.7309	26.6927	-0.379775	0.146305	-0.216482	0.633907	[KOG0090] Signal recognition particle receptor, beta subunit (small G protein superfamily); [PF09439] Signal recognition particle receptor beta subunit; [PTHR19326] SIGNAL RECOGNITION PARTICLE RECEPTOR BETA SUBUNIT RELATED; [K12272] signal recognition particle receptor subunit beta
Mapoly0005s0008	12.7821	7.72397	-0.72671	0.0100628	-0.551226	0.0867117	[PTHR14241] INTERFERON-INDUCED PROTEIN 44; [PF07534] TLD
Mapoly0005s0009	15.3758	11.4324	-0.427533	0.103307	-0.320918	0.334571	[PTHR10742:SF97] HETERODISULFIDE REDUCTASE, SUBUNIT A; [PTHR10742] AMINE OXIDASE; [PF01593] Flavin containing amine oxidoreductase; [GO:0055114] oxidation-reduction process; [GO:0016491] oxidoreductase activity; [KOG4254] Phytoene desaturase
Mapoly0005s0010	9.46362	10.7105	0.178556	0.761961	0.113292	0.926246	0
Mapoly0005s0011	17.2681	16.8063	-0.0391072	0.962882	-0.118041	0.867899	[GO:0016020] membrane; [K01230] mannosyl-oligosaccharide alpha-1,2-mannosidase [EC:3.2.1.113]; [KOG2204] Mannosyl-oligosaccharide alpha-1,2-mannosidase and related glycosyl hydrolases; [PTHR11742] MANNOSYL-OLIGOSACCHARIDE ALPHA-1,2-MANNOSIDASE-RELATED; [GO:0005509] calcium ion binding; [GO:0004571] mannosyl-oligosaccharide 1,2-alpha-mannosidase activity; [PF01532] Glycosyl hydrolase family 47; [P…
Mapoly0005s0012	19.5509	20.657	0.0793957	0.900173	0.162267	0.764984	0
Mapoly0005s0013	143.359	141.298	-0.0208914	0.985664	-0.249841	0.539372	[PTHR11043:SF0] SUBFAMILY NOT NAMED; [PTHR11043] ZETA-COAT PROTEIN; [KOG3343] Vesicle coat complex COPI, zeta subunit; [PF01217] Clathrin adaptor complex small chain
Mapoly0005s0014	41.1486	39.9757	-0.0417201	0.958989	-0.113971	0.88082	0
Mapoly0005s0015	1.09774	1.04093	-0.0766672	1	-0.0926981	1	[PF00544] Pectate lyase; [PTHR31683] FAMILY NOT NAMED
Mapoly0005s0016	15.2881	13.8846	-0.138924	0.824879	-0.0301565	0.987672	0
Mapoly0005s0017	72.6543	70.0626	-0.0524037	0.948585	-0.0316681	0.984864	[PTHR10772] 10 KDA HEAT SHOCK PROTEIN; [KOG1641] Mitochondrial chaperonin; [GO:0005737] cytoplasm; [PF00166] Chaperonin 10 Kd subunit; [GO:0006457] protein folding; [K04078] chaperonin GroES
Mapoly0005s0018	12.2189	13.2022	0.111664	0.867944	0.0848548	0.947166	[KOG4508] Uncharacterized conserved protein; [PTHR15975] UNCHARACTERIZED; [PF10155] Uncharacterized conserved protein (DUF2363)
Mapoly0005s0019	11.4353	8.85522	-0.368894	0.579749	-0.170669	0.916345	[KOG4831] Unnamed protein; [PF10639] Uncharacterised protein family UPF0546
Mapoly0005s0020	8.57307	6.62101	-0.372761	0.36032	-0.324	0.53822	[PF00929] Exonuclease; [PTHR23044] 3'-5' EXONUCLEASE ERI1-RELATED; [KOG0542] Predicted exonuclease
Mapoly0005s0021	152.452	165.057	0.114609	0.852115	0.0494944	0.974572	[PF13266] Protein of unknown function (DUF4057); [PTHR31132] FAMILY NOT NAMED
Mapoly0005s0022	12.7902	12.3168	-0.0544113	0.96617	0.587494	0.168767	0
Mapoly0005s0023	1.04387	1.11144	0.0904913	1	0.00780872	1	0
Mapoly0005s0024	1.61524	1.64714	0.0282173	0.971361	0.000132176	0.998953	0
Mapoly0005s0025	19.4294	19.0502	-0.0284352	0.976253	-0.0539538	0.96924	[GO:0016021] integral to membrane; [PF02537] CrcB-like protein
Mapoly0005s0026	1	1	0	1	0.173545	1	0
Mapoly0005s0027	1.32829	1.17221	-0.180338	1	-0.142277	1	0
Mapoly0005s0028	12.8948	11.6739	-0.143503	0.755871	-0.282589	0.383644	[PTHR12526:SF41] GLYCOSYLTRANSFERASE; [GO:0009058] biosynthetic process; [PF00534] Glycosyl transferases group 1; [KOG0853] Glycosyltransferase; [PTHR12526] GLYCOSYLTRANSFERASE
Mapoly0005s0029	6.82078	4.81905	-0.501188	0.180847	-0.68218	0.117833	0
Mapoly0005s0030	1.10072	1.04807	-0.0707157	1	-0.00125448	1	0
Mapoly0005s0031	1	1	0	1	0	1	[PTHR31966] FAMILY NOT NAMED
Mapoly0005s0032	19.6128	20.2912	0.0490587	0.962719	0.113743	0.915195	[PF08561] Mitochondrial ribosomal protein L37; [KOG3435] Mitochondrial/chloroplast ribosomal protein L54/L37
Mapoly0005s0033	10.7447	9.53778	-0.171902	0.781981	0.058891	0.976039	[PTHR12695] GENERAL TRANSCRIPTION FACTOR IIH SUBUNIT 2; [GO:0006289] nucleotide-excision repair; [PTHR12695:SF2] GENERAL TRANSCRIPTION FACTOR IIH SUBUNIT 2; [PF07975] TFIIH C1-like domain; [GO:0008270] zinc ion binding; [GO:0006281] DNA repair; [GO:0006351] transcription, DNA-dependent; [GO:0000439] core TFIIH complex; [KOG2807] RNA polymerase II transcription initiation/nucleotide excision repai…
Mapoly0005s0034	152.509	125.928	-0.276295	0.411376	-0.279176	0.443763	[GO:0005840] ribosome; [KOG4607] Mitochondrial ribosomal protein L9; [GO:0003735] structural constituent of ribosome; [PF03948] Ribosomal protein L9, C-terminal domain; [PF01281] Ribosomal protein L9, N-terminal domain; [PTHR21368] 50S RIBOSOMAL PROTEIN L9; [GO:0005622] intracellular; [K02939] large subunit ribosomal protein L9; [GO:0006412] translation
Mapoly0005s0035	1.04853	1.09887	0.0676615	1	0.0199319	1	[PF04632] Fusaric acid resistance protein family; [PTHR30509] P-HYDROXYBENZOIC ACID EFFLUX PUMP SUBUNIT-RELATED; [GO:0005886] plasma membrane; [GO:0006810] transport
Mapoly0005s0036	86.3579	76.5119	-0.174644	0.680746	-0.311208	0.340704	[GO:0055114] oxidation-reduction process; [GO:0008270] zinc ion binding; [PF08240] Alcohol dehydrogenase GroES-like domain; [GO:0016491] oxidoreductase activity; [KOG1198] Zinc-binding oxidoreductase; [PF00107] Zinc-binding dehydrogenase; [PTHR11695] ALCOHOL DEHYDROGENASE RELATED
Mapoly0005s0037	122.782	135.703	0.144354	0.776101	0.181849	0.725533	[PF01161] Phosphatidylethanolamine-binding protein; [PTHR11362] PHOSPHATIDYLETHANOLAMINE-BINDING PROTEIN; [KOG3346] Phosphatidylethanolamine binding protein
Mapoly0005s0038	38.5942	33.0119	-0.225398	0.520627	-0.197507	0.67996	[KOG2743] Cobalamin synthesis protein; [PTHR13748:SF11] PRLI-INTERACTING FACTOR L; [PF07683] Cobalamin synthesis protein cobW C-terminal domain; [PTHR13748] COBW-RELATED; [PF02492] CobW/HypB/UreG, nucleotide-binding domain
Mapoly0005s0039	71.2057	67.9599	-0.067309	0.927531	-0.0909949	0.922332	[PF03822] NAF domain; [GO:0005524] ATP binding; [PF00069] Protein kinase domain; [GO:0004672] protein kinase activity; [2.7.1.-] Phosphotransferases with an alcohol group as acceptor.; [GO:0007165] signal transduction; [KOG0583] Serine/threonine protein kinase; [GO:0006468] protein phosphorylation; [K00924] phosphatidylinositol-4-phosphate 3-kinase [EC:2.7.1.154]; [PTHR24343] SERINE/THREONINE KIN…
Mapoly0005s0040	30.4814	27.4155	-0.152937	0.740551	-0.165246	0.767719	[PF02978] Signal peptide binding domain; [GO:0048500] signal recognition particle; [PF00448] SRP54-type protein, GTPase domain; [GO:0008312] 7S RNA binding; [K03106] signal recognition particle subunit SRP54; [KOG0780] Signal recognition particle, subunit Srp54; [GO:0003924] GTPase activity; [GO:0006614] SRP-dependent cotranslational protein targeting to membrane; [PTHR11564:SF7] SIGNAL RECOGNITI…
Mapoly0005s0041	21.7868	20.9946	-0.053436	0.945494	-0.0773267	0.946863	[GO:0005524] ATP binding; [KOG0737] AAA+-type ATPase; [PF00004] ATPase family associated with various cellular activities (AAA); [PTHR23074] AAA ATPASE
Mapoly0005s0042	6.51659	7.36527	0.176621	0.643344	0.136185	0.835324	[PTHR32043] FAMILY NOT NAMED; [PF08774] VRR-NUC domain; [GO:0008270] zinc ion binding; [PF08797] HIRAN domain; [GO:0003676] nucleic acid binding; [GO:0016788] hydrolase activity, acting on ester bonds; [GO:0016818] hydrolase activity, acting on acid anhydrides, in phosphorus-containing anhydrides; [KOG2143] Uncharacterized conserved protein
Mapoly0005s0043	10.6745	8.51515	-0.326069	0.299573	-0.205081	0.714368	0
Mapoly0005s0044	6.02789	6.8405	0.182449	0.731417	0.25847	0.602644	[K14321] nucleoporin-like protein 2; [PF00642] Zinc finger C-x8-C-x5-C-x3-H type (and similar); [GO:0046872] metal ion binding
Mapoly0005s0045	7.96758	8.99803	0.175468	0.642012	0.164655	0.753106	[PF15628] RRM in Demeter; [PTHR10359] A/G-SPECIFIC ADENINE GLYCOSYLASE/ENDONUCLEASE III
Mapoly0005s0046	1	1.01299	0.0186232	1	0	1	0
Mapoly0005s0047	1.0392	1.02112	-0.0253246	1	-0.0416663	1	0
Mapoly0005s0048	32.7143	29.985	-0.12568	0.81254	-0.100821	0.898692	[K14328] regulator of nonsense transcripts 3; [PTHR13112:SF0] SUBFAMILY NOT NAMED; [PTHR13112] UPF3 REGULATOR OF NONSENSE TRANSCRIPTS-LIKE PROTEIN; [PF03467] Smg-4/UPF3 family
Mapoly0005s0049	24.8988	21.1249	-0.237132	0.551757	-0.270836	0.536743	[GO:0005840] ribosome; [PTHR21011] MITOCHONDRIAL 28S RIBOSOMAL PROTEIN S6; [KOG4708] Mitochondrial ribosomal protein MRP17; [PF01250] Ribosomal protein S6; [GO:0003735] structural constituent of ribosome; [GO:0019843] rRNA binding; [GO:0006412] translation
Mapoly0005s0050	75.302	67.6439	-0.154728	0.745159	-0.145484	0.823975	[PTHR10949] LIPOYL SYNTHASE; [PF02941] Ferredoxin thioredoxin reductase variable alpha chain; [GO:0051539] 4 iron, 4 sulfur cluster binding; [GO:0009107] lipoate biosynthetic process; [GO:0016992] lipoate synthase activity; [GO:0015979] photosynthesis
Mapoly0005s0051	13.6031	14.0068	0.0421919	0.959576	0.057118	0.968618	[GO:0003723] RNA binding; [GO:0000339] RNA cap binding; [GO:0045292] mRNA cis splicing, via spliceosome; [GO:0051028] mRNA transport; [PF02854] MIF4G domain; [GO:0005515] protein binding; [KOG1104] Nuclear cap-binding complex, subunit NCBP1/CBP80; [K12882] nuclear cap-binding protein subunit 1; [GO:0016070] RNA metabolic process; [PTHR12412] CAP BINDING PROTEIN; [GO:0005846] nuclear cap binding c…
Mapoly0005s0052	43.6796	44.2489	0.0186819	0.986172	0.023462	0.988109	[GO:0005515] protein binding; [KOG1463] 26S proteasome regulatory complex, subunit RPN6/PSMD11; [PF01399] PCI domain; [PTHR10678] 26S PROTEASOME NON-ATPASE REGULATORY SUBUNIT 11/COP9 SIGNALOSOME COMPLEX SUBUNIT 2; [PTHR10678:SF2] 26S PROTEASOME NON-ATPASE REGULATORY SUBUNIT 11 (26S PROTEASOME REGULATORY SUBUNIT S9); [K03036] 26S proteasome regulatory subunit N6
Mapoly0005s0053	18.3942	16.5807	-0.149746	0.741521	-0.0817167	0.933224	0
Mapoly0005s0054	75.3985	72.7215	-0.0521539	0.946521	0.00719558	0.997683	[GO:0003913] DNA photolyase activity; [PTHR11455] CRYPTOCHROME; [PF00875] DNA photolyase; [PF03441] FAD binding domain of DNA photolyase; [GO:0006281] DNA repair
Mapoly0005s0055	60.8238	60.3631	-0.0109691	0.991187	-0.146679	0.818275	[GO:0016020] membrane; [PF04893] Yip1 domain; [KOG3114] Uncharacterized conserved protein; [PTHR12822] UNCHARACTERIZED
Mapoly0005s0056	10.5475	11.8277	0.165273	0.684259	0.11758	0.87314	[GO:0005524] ATP binding; [PTHR11752] HELICASE SKI2W; [KOG0947] Cytoplasmic exosomal RNA helicase SKI2, DEAD-box superfamily; [PF00270] DEAD/DEAH box helicase; [PF00271] Helicase conserved C-terminal domain; [PF08148] DSHCT (NUC185) domain; [3.6.4.-] Acting on acid anhydrides; involved in cellular and subcellular movement.; [PF13234] rRNA-processing arch domain; [GO:0003676] nucleic acid binding;…
Mapoly0005s0057	10.6511	10.0417	-0.0850014	0.905232	0.0492386	0.978614	[GO:0016787] hydrolase activity; [KOG1386] Nucleoside phosphatase; [PTHR11782] ADENOSINE/GUANOSINE DIPHOSPHATASE; [K01510] apyrase [EC:3.6.1.5]; [3.6.1.5] Apyrase.; [PF01150] GDA1/CD39 (nucleoside phosphatase) family
Mapoly0005s0058	1	1	0	1	0	1	0
Mapoly0005s0059	1.51375	1.77703	0.231333	0.682542	0.219298	0.772965	0
Mapoly0005s0060	10.7128	11.5416	0.107508	0.84418	0.0205408	0.990451	[GO:0003677] DNA binding; [GO:0005524] ATP binding; [K11367] chromodomain-helicase-DNA-binding protein 1 [EC:3.6.4.12]; [PF13907] Domain of unknown function (DUF4208); [PTHR10799:SF70] CHROMODOMAIN HELICASE DNA BINDING PROTEIN; [PTHR10799] SWI/SNF-RELATED MATRIX-ASSOCIATED ACTIN-DEPENDENT REGULATOR OF CHROMATIN SUBFAMILY-RELATED; [PF00385] Chromo (CHRromatin Organisation MOdifier) domain; [PF0017…
Mapoly0005s0061	24.7443	23.6321	-0.0663484	0.923632	-0.106474	0.894912	[PF00089] Trypsin; [PTHR22939] SERINE PROTEASE FAMILY S1C HTRA-RELATED; [GO:0005515] protein binding; [PF13180] PDZ domain; [KOG1320] Serine protease; [GO:0004252] serine-type endopeptidase activity; [GO:0006508] proteolysis
Mapoly0005s0062	1204.99	1320.62	0.132194	0.857931	0.0505563	0.979807	[GO:0005840] ribosome; [PF01158] Ribosomal protein L36e; [GO:0003735] structural constituent of ribosome; [K02920] large subunit ribosomal protein L36e; [GO:0005622] intracellular; [KOG3452] 60S ribosomal protein L36; [PTHR10114] 60S RIBOSOMAL PROTEIN L36; [GO:0006412] translation
Mapoly0005s0063	35.2119	36.4073	0.0481647	0.953985	-0.0126975	0.996525	[GO:0006406] mRNA export from nucleus; [GO:0000124] SAGA complex; [GO:0005643] nuclear pore; [GO:0045893] positive regulation of transcription, DNA-dependent; [PF10163] Transcription factor e(y)2; [KOG4479] Transcription factor e(y)2; [K11368] enhancer of yellow 2 transcription factor; [PTHR12514:SF1] ENHANCER OF YELLOW 2 TRANSCRIPTION FACTOR; [GO:0003713] transcription coactivator activity; [PTH…
Mapoly0005s0064	107.105	80.7791	-0.406972	0.105258	-0.312791	0.329176	0
Mapoly0005s0065	59.9717	54.6584	-0.133839	0.803178	-0.00942569	0.997418	[PTHR11227] WD-REPEAT PROTEIN INTERACTING WITH PHOSPHOINOSIDES (WIPI)-RELATED; [GO:0005515] protein binding; [PTHR11227:SF25] SUBFAMILY NOT NAMED; [PF00400] WD domain, G-beta repeat; [KOG2111] Uncharacterized conserved protein, contains WD40 repeats
Mapoly0005s0066	8.40695	8.20865	-0.0344375	0.990905	0.0723424	0.988109	[PTHR22749] RIBOFLAVIN KINASE/FMN ADENYLYLTRANSFERASE; [GO:0009231] riboflavin biosynthetic process; [GO:0008531] riboflavin kinase activity; [PF01687] Riboflavin kinase; [PTHR22749:SF1] RIBOFLAVIN KINASE/FMN ADENYLYLTRANSFERASE; [2.7.1.26] Riboflavin kinase.; [PF13419] Haloacid dehalogenase-like hydrolase; [K00861] riboflavin kinase [EC:2.7.1.26]; [KOG3110] Riboflavin kinase
Mapoly0005s0067	21.6376	21.8949	0.0170544	0.987491	-0.134324	0.85455	[PTHR15242:SF0] SUBFAMILY NOT NAMED; [PTHR15242] SPLICING FACTOR, ARGININE/SERINE-RICH 2,RNAP C-TERM INTERACTING PROTEIN; [PF00642] Zinc finger C-x8-C-x5-C-x3-H type (and similar); [GO:0046872] metal ion binding
Mapoly0005s0068	1.02699	1.06179	0.0480834	1	0.133711	1	0
Mapoly0005s0069	1.18536	1.26999	0.0994952	1	0.123547	1	0
Mapoly0005s0070	17.748	15.9388	-0.155113	0.718143	-0.156891	0.756909	[PF05623] Protein of unknown function (DUF789); [PTHR32010] FAMILY NOT NAMED
Mapoly0005s0071	12.5384	10.388	-0.271441	0.457944	-0.36413	0.299193	[GO:0008080] N-acetyltransferase activity; [PF00583] Acetyltransferase (GNAT) family; [PTHR23091] N-TERMINAL ACETYLTRANSFERASE
Mapoly0005s0072	10.9571	10.8591	-0.0129562	0.991187	0.118748	0.905298	[GO:0019867] outer membrane; [GO:0004553] hydrolase activity, hydrolyzing O-glycosyl compounds; [PTHR21666] PEPTIDASE-RELATED; [PF06725] 3D domain; [GO:0009254] peptidoglycan turnover
Mapoly0005s0073	24.8745	21.8868	-0.184606	0.642817	-0.185182	0.690043	[GO:0016020] membrane; [PTHR11731] PROTEASE FAMILY S9B,C DIPEPTIDYL-PEPTIDASE IV-RELATED; [GO:0008236] serine-type peptidase activity; [K01278] dipeptidyl-peptidase 4 [EC:3.4.14.5]; [KOG2281] Dipeptidyl aminopeptidases/acylaminoacyl-peptidases; [PF00930] Dipeptidyl peptidase IV (DPP IV) N-terminal region; [GO:0006508] proteolysis; [PF00326] Prolyl oligopeptidase family; [3.4.14.5] Dipeptidyl-pept…
Mapoly0005s0074	107.786	86.7492	-0.313247	0.307706	-0.327391	0.320271	[GO:0000287] magnesium ion binding; [PTHR11902] ENOLASE; [PF03952] Enolase, N-terminal domain; [GO:0004634] phosphopyruvate hydratase activity; [GO:0006096] glycolysis; [PF00113] Enolase, C-terminal TIM barrel domain; [4.2.1.11] Phosphopyruvate hydratase.; [GO:0000015] phosphopyruvate hydratase complex; [K01689] enolase [EC:4.2.1.11]; [KOG2670] Enolase
Mapoly0005s0075	6.09467	5.78487	-0.0752636	0.937365	0.00595028	0.998894	[GO:0055114] oxidation-reduction process; [GO:0009073] aromatic amino acid family biosynthetic process; [PF01959] 3-dehydroquinate synthase (EC 4.6.1.3); [GO:0016491] oxidoreductase activity; [GO:0003856] 3-dehydroquinate synthase activity
Mapoly0005s0076	20.5726	16.8047	-0.291859	0.315512	-0.273156	0.414133	[PF00226] DnaJ domain; [PTHR24076] FAMILY NOT NAMED
Mapoly0005s0077	22.6938	17.729	-0.356187	0.192723	-0.319672	0.323687	[GO:0006355] regulation of transcription, DNA-dependent; [GO:0043565] sequence-specific DNA binding; [GO:0008270] zinc ion binding; [GO:0003700] sequence-specific DNA binding transcription factor activity; [PF00320] GATA zinc finger
Mapoly0005s0078	34.154	25.244	-0.436114	0.0707067	-0.393177	0.132506	[PF01490] Transmembrane amino acid transporter protein; [KOG1305] Amino acid transporter protein; [PTHR22950] AMINO ACID TRANSPORTER
Mapoly0005s0079	1.03733	1.06242	0.0344878	1	-0.0142878	1	[PTHR22997] UNCHARACTERIZED; [PF08190] pre-RNA processing PIH1/Nop17
Mapoly0005s0080	20.3288	20.1782	-0.0107276	0.991639	0.0997144	0.920748	[GO:0006355] regulation of transcription, DNA-dependent; [KOG0794] CDK8 kinase-activating protein cyclin C; [GO:0019901] protein kinase binding; [PF00134] Cyclin, N-terminal domain; [PTHR10026] CYCLIN; [GO:0000079] regulation of cyclin-dependent protein serine/threonine kinase activity
Mapoly0005s0081	18.4222	17.2111	-0.0981061	0.867944	-0.0277604	0.986517	[PTHR10774] EXTENDED SYNAPTOTAGMIN-RELATED; [PF00168] C2 domain; [GO:0005515] protein binding
Mapoly0005s0082	3.9405	4.82497	0.292141	0.485645	0.336576	0.479168	0
Mapoly0005s0083	69.4476	61.7297	-0.16996	0.709926	-0.102374	0.906705	[PF01602] Adaptin N terminal region; [GO:0016192] vesicle-mediated transport; [GO:0030126] COPI vesicle coat; [GO:0006886] intracellular protein transport; [GO:0030117] membrane coat; [KOG1078] Vesicle coat complex COPI, gamma subunit; [PF08752] Coatomer gamma subunit appendage platform subdomain; [GO:0005198] structural molecule activity; [PTHR10261] COATOMER SUBUNIT GAMMA
Mapoly0005s0084	1.21454	1.15107	-0.0774357	1	-0.147631	1	0
Mapoly0005s0085	18.7331	21.5249	0.200417	0.708499	0.410031	0.279476	[PTHR21240:SF5] SUBFAMILY NOT NAMED; [PF04909] Amidohydrolase; [GO:0008152] metabolic process; [PTHR21240] 2-AMINO-3-CARBOXYLMUCONATE-6-SEMIALDEHYDE DECARBOXYLASE; [GO:0003824] catalytic activity
Mapoly0005s0086	16.5433	17.6053	0.0897628	0.891371	0.364017	0.26786	[GO:0009058] biosynthetic process; [4.3.1.24] Phenylalanine ammonia-lyase.; [PTHR10362] HISTIDINE AMMONIA-LYASE; [GO:0016841] ammonia-lyase activity; [PF00221] Aromatic amino acid lyase; [KOG0222] Phenylalanine and histidine ammonia-lyase; [K10775] phenylalanine ammonia-lyase [EC:4.3.1.24]
Mapoly0005s0087	1.21831	1.4881	0.288588	0.230109	0.0924001	1	0
Mapoly0005s0088	59.7509	63.3017	0.0832838	0.905847	0.234164	0.574246	0
Mapoly0005s0089	76.6068	86.207	0.170333	0.736575	0.165012	0.78838	[GO:0009058] biosynthetic process; [PTHR10362] HISTIDINE AMMONIA-LYASE; [GO:0016841] ammonia-lyase activity; [PF00221] Aromatic amino acid lyase
Mapoly0005s0090	4.05119	3.54603	-0.192141	0.70684	-0.282983	0.541037	[KOG0157] Cytochrome P450 CYP4/CYP19/CYP26 subfamilies; [GO:0005506] iron ion binding; [GO:0055114] oxidation-reduction process; [GO:0016705] oxidoreductase activity, acting on paired donors, with incorporation or reduction of molecular oxygen; [PTHR24296] FAMILY NOT NAMED; [GO:0020037] heme binding; [PF00067] Cytochrome P450
Mapoly0005s0091	1	1.06909	0.0963879	1	0.0802934	1	[GO:0005840] ribosome; [PF00189] Ribosomal protein S3, C-terminal domain; [GO:0003735] structural constituent of ribosome; [GO:0006412] translation
Mapoly0005s0092	7.57909	7.58766	0.0016304	0.998099	0.0558453	0.970308	[PTHR32133] FAMILY NOT NAMED; [PF08268] F-box associated domain; [GO:0005515] protein binding; [PF00646] F-box domain
Mapoly0005s0093	11.1866	11.9691	0.0975431	0.861985	6.44437e-05	0.99953	[KOG1883] Cofactor required for Sp1 transcriptional activation, subunit 3; [PF11573] Mediator complex subunit 23; [PTHR12691] FAMILY NOT NAMED
Mapoly0005s0094	25.6487	22.8415	-0.167228	0.701825	-0.192284	0.686369	[KOG2016] NEDD8-activating complex, APP-BP1/UBA5 component; [K04532] amyloid beta precursor protein binding protein 1; [PF00899] ThiF family; [PTHR10953] UBIQUITIN-ACTIVATING ENZYME E1; [GO:0003824] catalytic activity
Mapoly0005s0095	23.7983	19.7184	-0.271316	0.405188	-0.100849	0.912306	[PF12937] F-box-like; [PF13516] Leucine Rich repeat; [GO:0005515] protein binding; [PTHR23125] F-BOX/LEUCINE RICH REPEAT PROTEIN
Mapoly0005s0096	20.4337	21.8798	0.0986491	0.880958	0.0905951	0.931078	[GO:0006506] GPI anchor biosynthetic process; [PTHR15095] PHOSPHATIDYLINOSITOL-GLYCAN BIOSYNTHESIS, CLASS F; [GO:0016021] integral to membrane; [PF06699] GPI biosynthesis protein family Pig-F; [GO:0005789] endoplasmic reticulum membrane
Mapoly0005s0097	1.83265	1.89044	0.0447892	0.964389	0.0630472	0.973167	0
Mapoly0005s0098	9.53437	9.45883	-0.0114759	0.991639	0.0515713	0.979837	[GO:0005524] ATP binding; [PF00069] Protein kinase domain; [KOG0192] Tyrosine kinase specific for activated (GTP-bound) p21cdc42Hs; [GO:0004672] protein kinase activity; [GO:0006468] protein phosphorylation; [PTHR24420] LEUCINE-RICH REPEAT RECEPTOR-LIKE PROTEIN KINASE
Mapoly0005s0099	5.01224	5.10735	0.0271194	0.979429	0.14111	0.84971	[KOG1187] Serine/threonine protein kinase; [PF07714] Protein tyrosine kinase; [GO:0004672] protein kinase activity; [PF12819] Carbohydrate-binding protein of the ER; [GO:0006468] protein phosphorylation; [PTHR24420] LEUCINE-RICH REPEAT RECEPTOR-LIKE PROTEIN KINASE
Mapoly0005s0100	3.57675	3.24492	-0.140466	0.818939	-0.0156422	0.995184	[KOG1187] Serine/threonine protein kinase; [PF07714] Protein tyrosine kinase; [GO:0004672] protein kinase activity; [PF12819] Carbohydrate-binding protein of the ER; [GO:0006468] protein phosphorylation; [PTHR24420] LEUCINE-RICH REPEAT RECEPTOR-LIKE PROTEIN KINASE
Mapoly0005s0101	19.5726	23.1453	0.241884	0.479555	0.162185	0.788018	[KOG1339] Aspartyl protease; [PF14543] Xylanase inhibitor N-terminal; [PTHR13683] ASPARTYL PROTEASES; [PF14541] Xylanase inhibitor C-terminal; [GO:0004190] aspartic-type endopeptidase activity; [GO:0006508] proteolysis
Mapoly0005s0102	35.9196	33.8877	-0.0840096	0.898548	0.110413	0.887674	[PF00501] AMP-binding enzyme; [KOG1176] Acyl-CoA synthetase; [K10526] OPC-8:0 CoA ligase 1 [EC:6.2.1.-]; [6.2.1.-] Acid--thiol ligases.; [PF13193] AMP-binding enzyme C-terminal domain; [GO:0008152] metabolic process; [GO:0003824] catalytic activity; [PTHR24096] FAMILY NOT NAMED
Mapoly0005s0103	13.6369	9.81875	-0.473904	0.0616066	-0.34829	0.289512	[PF13855] Leucine rich repeat; [KOG1187] Serine/threonine protein kinase; [PF07714] Protein tyrosine kinase; [GO:0005515] protein binding; [GO:0004672] protein kinase activity; [PF00560] Leucine Rich Repeat; [PF12819] Carbohydrate-binding protein of the ER; [GO:0006468] protein phosphorylation; [PTHR24420] LEUCINE-RICH REPEAT RECEPTOR-LIKE PROTEIN KINASE
Mapoly0005s0104	1.51671	1.09101	-0.47528	0.182989	-0.263415	0.620528	0
Mapoly0005s0105	8.82271	8.85323	0.00498204	0.995697	0.110509	0.896643	[PF13414] TPR repeat; [PTHR23083] TETRATRICOPEPTIDE REPEAT PROTEIN, TPR
Mapoly0005s0106	17.1328	19.387	0.178329	0.654458	0.197393	0.654445	[PTHR21450:SF9] UNCHARACTERIZED; [PF04783] Protein of unknown function (DUF630); [PF04782] Protein of unknown function (DUF632); [PTHR21450] UNCHARACTERIZED
Mapoly0005s0107	1	1	0	1	0	1	0
Mapoly0005s0108	1	1	0	1	0	1	[GO:0005524] ATP binding; [KOG0198] MEKK and related serine/threonine protein kinases; [PF00069] Protein kinase domain; [GO:0004672] protein kinase activity; [GO:0006468] protein phosphorylation; [PTHR24361] MITOGEN-ACTIVATED KINASE KINASE KINASE
Mapoly0005s0109	9.82146	7.41117	-0.406236	0.089608	-0.270666	0.435916	[PF13855] Leucine rich repeat; [KOG1187] Serine/threonine protein kinase; [PF07714] Protein tyrosine kinase; [GO:0005515] protein binding; [GO:0004672] protein kinase activity; [PF00560] Leucine Rich Repeat; [PF12819] Carbohydrate-binding protein of the ER; [GO:0006468] protein phosphorylation; [PTHR24420] LEUCINE-RICH REPEAT RECEPTOR-LIKE PROTEIN KINASE
Mapoly0005s0110	5.40886	4.90094	-0.142266	0.868006	0.136163	0.91379	[PF00501] AMP-binding enzyme; [GO:0008152] metabolic process; [GO:0003824] catalytic activity; [PTHR24096] FAMILY NOT NAMED
Mapoly0005s0111	9.59202	9.38353	-0.0317039	0.975976	0.0896454	0.937016	[PF13414] TPR repeat; [PTHR23083] TETRATRICOPEPTIDE REPEAT PROTEIN, TPR
Mapoly0005s0112	2.15125	1.37464	-0.646126	0.0462527	-0.68931	0.0613048	[KOG1030] Predicted Ca2+-dependent phospholipid-binding protein; [PF00168] C2 domain; [PTHR32246] FAMILY NOT NAMED; [GO:0005515] protein binding
Mapoly0005s0113	2.45564	1.49815	-0.712914	0.0172635	-0.782051	0.0121214	[KOG1030] Predicted Ca2+-dependent phospholipid-binding protein; [PF00168] C2 domain; [PTHR32246] FAMILY NOT NAMED; [GO:0005515] protein binding
Mapoly0005s0114	1.0211	1.0351	0.0196467	1	-0.0174163	1	0
Mapoly0005s0115	1.07408	1.0595	-0.0197193	1	-0.075272	1	0
Mapoly0005s0116	562.184	607.817	0.112595	0.870156	0.0458115	0.979728	[GO:0005840] ribosome; [PF01294] Ribosomal protein L13e; [GO:0003735] structural constituent of ribosome; [PTHR11722] 60S RIBOSOMAL PROTEIN L13; [GO:0005622] intracellular; [PTHR11722:SF0] SUBFAMILY NOT NAMED; [K02873] large subunit ribosomal protein L13e; [KOG3295] 60S Ribosomal protein L13; [GO:0006412] translation
Mapoly0005s0117	26.1962	13.1605	-0.993143	0.000933508	-0.862311	0.00183355	0
Mapoly0005s0118	1.93534	4.08545	1.07791	0.00617786	0.736712	0.0656995	0
Mapoly0005s0119	27.3572	26.1829	-0.0632957	0.930715	0.0836145	0.929683	[PF13414] TPR repeat; [PTHR22904] TPR REPEAT CONTAINING PROTEIN
Mapoly0005s0120	144.864	138.518	-0.0646257	0.936416	-0.0448076	0.979315	[GO:0008831] dTDP-4-dehydrorhamnose reductase activity; [GO:0045226] extracellular polysaccharide biosynthetic process; [PF04321] RmlD substrate binding domain; [K12451] 3,5-epimerase/4-reductase [EC:5.1.3.- 1.1.1.-]; [5.1.3.-] Acting on carbohydrates and derivatives.; [1.1.1.-] With NAD(+) or NADP(+) as acceptor.; [PTHR10366] NAD DEPENDENT EPIMERASE/DEHYDRATASE
Mapoly0005s0121	28.3826	27.1752	-0.0627161	0.929464	0.00545577	0.998336	[PF14259] RNA recognition motif (a.k.a. RRM, RBD, or RNP domain); [KOG0154] RNA-binding protein RBM5 and related proteins, contain G-patch and RRM domains; [PF01585] G-patch domain; [K13094] RNA-binding protein 5/10; [PTHR13948] RNA-BINDING PROTEIN; [GO:0003676] nucleic acid binding; [PTHR13948:SF3] RNA-BINDING PROTEIN; [PF00076] RNA recognition motif. (a.k.a. RRM, RBD, or RNP domain)
Mapoly0005s0122	46.8938	47.405	0.015642	0.989367	0.0772425	0.947166	[PTHR23056] CALCINEURIN B; [K06268] protein phosphatase 3, regulatory subunit; [PF13499] EF-hand domain pair; [KOG0034] Ca2+/calmodulin-dependent protein phosphatase (calcineurin subunit B), EF-Hand superfamily protein; [GO:0005509] calcium ion binding
Mapoly0005s0123	21.481	22.4759	0.0653177	0.933494	0.0942416	0.922814	[K13506] glycerol-3-phosphate O-acyltransferase 3/4 [EC:2.3.1.15]; [PTHR23063:SF2] ACYLTRANSFERASE-LIKE PROTEIN 4; [PTHR23063] ACETYLTRANSFERASE-RELATED; [PF01553] Acyltransferase; [GO:0016746] transferase activity, transferring acyl groups; [GO:0008152] metabolic process; [2.3.1.15] Glycerol-3-phosphate 1-O-acyltransferase.; [KOG2898] Predicted phosphate acyltransferase, contains PlsC domain
Mapoly0005s0124	23.3337	19.5243	-0.257144	0.405909	-0.211653	0.604595	[PF13855] Leucine rich repeat; [GO:0005524] ATP binding; [KOG1187] Serine/threonine protein kinase; [PF13516] Leucine Rich repeat; [PF08263] Leucine rich repeat N-terminal domain; [PF00069] Protein kinase domain; [GO:0005515] protein binding; [GO:0004672] protein kinase activity; [PF00560] Leucine Rich Repeat; [GO:0006468] protein phosphorylation; [PTHR24420] LEUCINE-RICH REPEAT RECEPTOR-LIKE PRO…
Mapoly0005s0125	27.2409	29.2161	0.100989	0.868501	-0.0769093	0.946863	[PF05383] La domain; [PF14259] RNA recognition motif (a.k.a. RRM, RBD, or RNP domain); [PF08777] RNA binding motif; [K11090] lupus La protein; [KOG4213] RNA-binding protein La; [PTHR22792] LUPUS LA PROTEIN-RELATED
Mapoly0005s0126	5.27616	5.29443	0.00498706	0.997893	0.0302933	0.990989	0
Mapoly0005s0127	19.5078	19.6237	0.008546	0.99276	-0.0784276	0.935165	0
Mapoly0005s0128	232.65	232.486	-0.00101735	0.99849	0.0900652	0.932278	[KOG2297] Predicted translation factor, contains W2 domain; [GO:0005515] protein binding; [PF02020] eIF4-gamma/eIF5/eIF2-epsilon; [PTHR14208] BASIC LEUCINE ZIPPER AND W2 DOMAIN-CONTAINING PROTEIN; [PTHR14208:SF2] BASIC LEUCINE ZIPPER AND W2 DOMAIN-CONTAINING PROTEIN
Mapoly0005s0129	177.006	188.072	0.0874868	0.905099	-0.101785	0.910289	[KOG0466] Translation initiation factor 2, gamma subunit (eIF-2gamma; GTPase); [PF00009] Elongation factor Tu GTP binding domain; [PF09173] Initiation factor eIF2 gamma, C terminal; [PTHR23115:SF9] EUKARYOTIC TRANSLATION INITIATION FACTOR 2 GAMMA SUBUNIT (EIF-2- GAMMA); [GO:0003924] GTPase activity; [K03242] translation initiation factor eIF-2 gamma subunit; [PTHR23115] TRANSLATION FACTOR; [GO:00…
Mapoly0005s0130	5.45669	6.3099	0.209591	0.59743	-0.00290501	0.998894	[GO:0042393] histone binding; [PF02182] SAD/SRA domain; [PF00628] PHD-finger; [GO:0005515] protein binding; [PF13923] Zinc finger, C3HC4 type (RING finger); [PTHR14140] E3 UBIQUITIN-PROTEIN LIGASE UHRF-RELATED
Mapoly0005s0131	1.17176	1.30558	0.156019	1	0.22453	1	0
Mapoly0005s0132	9.10278	9.03601	-0.0106213	0.991561	0.123874	0.878415	[GO:0006511] ubiquitin-dependent protein catabolic process; [KOG1816] Ubiquitin fusion-degradation protein; [PTHR12555] UBIQUITIN FUSION DEGRADATON PROTEIN 1; [PF03152] Ubiquitin fusion degradation protein UFD1
Mapoly0005s0133	15.2935	10.7714	-0.505718	0.038316	-0.480384	0.0889732	[KOG4178] Soluble epoxide hydrolase; [PTHR10992] ALPHA/BETA HYDROLASE FOLD-CONTAINING PROTEIN; [PF12697] Alpha/beta hydrolase family
Mapoly0005s0134	1.58398	1.72768	0.125277	0.932114	0.121831	0.968544	[PF14368] Probable lipid transfer
Mapoly0005s0135	2.36666	3.78566	0.677692	0.137595	0.706523	0.148148	[PF14368] Probable lipid transfer
Mapoly0005s0136	5.88853	6.97182	0.243628	0.852232	0.366164	0.76043	0
Mapoly0005s0137	8.38542	9.39055	0.163327	0.860086	0.68782	0.0863874	0
Mapoly0005s0138	2.85811	2.97026	0.0555278	0.939122	-0.0344129	0.982602	0
Mapoly0005s0139	2.83462	1.97658	-0.520151	0.080248	-0.480234	0.170541	[KOG0157] Cytochrome P450 CYP4/CYP19/CYP26 subfamilies; [GO:0005506] iron ion binding; [GO:0055114] oxidation-reduction process; [GO:0016705] oxidoreductase activity, acting on paired donors, with incorporation or reduction of molecular oxygen; [GO:0020037] heme binding; [PF00067] Cytochrome P450; [PTHR24286] FAMILY NOT NAMED
Mapoly0005s0140	2.78166	1.42443	-0.965563	0.00314531	-0.756594	0.0378499	[PTHR32133] FAMILY NOT NAMED; [GO:0005515] protein binding; [PF00646] F-box domain
Mapoly0005s0141	1	1	0	1	0	1	0
Mapoly0005s0142	7.05524	7.81699	0.147918	0.803348	0.000539512	0.99953	[PTHR22603] CHOLINE/ETHANOALAMINE KINASE; [KOG2686] Choline kinase; [PF01633] Choline/ethanolamine kinase
Mapoly0005s0143	14.9453	15.8251	0.0825228	0.906936	0.0606671	0.969223	[PTHR22880] FALZ-RELATED BROMODOMAIN-CONTAINING PROTEINS; [GO:0005515] protein binding; [PF00439] Bromodomain
Mapoly0005s0144	15.5521	11.8354	-0.394001	0.106201	-0.255164	0.463621	[GO:0000287] magnesium ion binding; [PTHR24092] FAMILY NOT NAMED; [GO:0005524] ATP binding; [PF12710] haloacid dehalogenase-like hydrolase; [KOG0206] P-type ATPase; [3.6.3.1] Phospholipid-translocating ATPase.; [GO:0015914] phospholipid transport; [GO:0000166] nucleotide binding; [GO:0016021] integral to membrane; [K01530] phospholipid-translocating ATPase [EC:3.6.3.1]; [GO:0046872] metal ion bin…
Mapoly0005s0145	5.38111	3.2934	-0.708326	0.905847	-0.317449	0.981229	0
Mapoly0005s0146	1.15875	1.06178	-0.126074	1	-0.130705	1	0
Mapoly0005s0147	23.9703	21.1341	-0.181675	0.652103	-0.153596	0.78838	[PTHR25040] FAMILY NOT NAMED; [PF13459] 4Fe-4S single cluster domain; [PF00226] DnaJ domain; [KOG0716] Molecular chaperone (DnaJ superfamily)
Mapoly0005s0148	12.3189	15.3526	0.31761	0.27905	0.156281	0.808233	[PTHR21250:SF0] SUBFAMILY NOT NAMED; [KOG4032] Uncharacterized conserved protein; [PTHR21250] UNCHARACTERIZED; [PF10273] Pre-rRNA-processing protein TSR2
Mapoly0005s0149	25.6652	24.0061	-0.0964125	0.879933	-0.131528	0.862127	[4.4.1.8] Cystathionine beta-lyase.; [GO:0071266] 'de novo' L-methionine biosynthetic process; [PTHR11808] TRANS-SULFURATION ENZYME FAMILY MEMBER; [GO:0030170] pyridoxal phosphate binding; [PF01053] Cys/Met metabolism PLP-dependent enzyme; [K01760] cystathionine beta-lyase [EC:4.4.1.8]; [GO:0004121] cystathionine beta-lyase activity; [KOG0053] Cystathionine beta-lyases/cystathionine gamma-synthas…
Mapoly0005s0150	509.74	434.639	-0.229944	0.69273	-0.295306	0.565967	[GO:0008652] cellular amino acid biosynthetic process; [PF08267] Cobalamin-independent synthase, N-terminal domain; [GO:0008270] zinc ion binding; [PTHR30519:SF0] 5-METHYLTETRAHYDROPTEROYLTRIGLUTAMATE--HOMOCYSTEINE METHYLTRANSFERASE; [GO:0009086] methionine biosynthetic process; [K00549] 5-methyltetrahydropteroyltriglutamate--homocysteine methyltransferase [EC:2.1.1.14]; [PF01717] Cobalamin-indep…
Mapoly0005s0151	12.9362	12.6101	-0.0368342	0.966213	-0.0564221	0.971537	[KOG2688] Transcription-associated recombination protein - Thp1p; [PTHR12732] UNCHARACTERIZED PROTEASOME COMPONENT REGION PCI-CONTAINING; [GO:0005515] protein binding; [PTHR12732:SF0] SUBFAMILY NOT NAMED; [PF01399] PCI domain
Mapoly0005s0152	55.2184	47.6712	-0.212031	0.573246	-0.231418	0.569409	[GO:0006355] regulation of transcription, DNA-dependent; [GO:0016602] CCAAT-binding factor complex; [KOG1657] CCAAT-binding factor, subunit C (HAP5); [GO:0043565] sequence-specific DNA binding; [PF00808] Histone-like transcription factor (CBF/NF-Y) and archaeal histone; [GO:0003700] sequence-specific DNA binding transcription factor activity; [PTHR10252:SF8] TRANSCRIPTIONAL ACTIVATOR HAP5; [GO:00…
Mapoly0005s0153	20.1342	20.1604	0.00187611	0.998099	-0.0100712	0.997418	[GO:0006396] RNA processing; [GO:0003723] RNA binding; [PF14622] Ribonuclease-III-like; [GO:0004525] ribonuclease III activity; [GO:0016075] rRNA catabolic process; [PTHR11207] RIBONUCLEASE III
Mapoly0005s0154	1.18125	1.19801	0.0203269	1	-0.0101502	1	0
Mapoly0005s0155	20.1602	21.0353	0.0613024	0.943162	0.0133644	0.996525	[PF03517] Regulator of volume decrease after cellular swelling; [GO:0006821] chloride transport; [GO:0005829] cytosol; [GO:0005886] plasma membrane; [GO:0006884] cell volume homeostasis; [K05019] chloride channel, nucleotide-sensitive, 1A; [GO:0034709] methylosome; [GO:0034715] pICln-Sm protein complex; [KOG3238] Chloride ion current inducer protein; [PTHR21399] CHLORIDE CONDUCTANCE REGULATORY PR…
Mapoly0005s0156	24.233	24.665	0.0254923	0.980692	-0.0530707	0.974898	[GO:0005737] cytoplasm; [PF04055] Radical SAM superfamily; [PTHR30544] 23S RRNA METHYLTRANSFERASE; [GO:0008173] RNA methyltransferase activity; [GO:0003824] catalytic activity; [GO:0006364] rRNA processing; [GO:0051536] iron-sulfur cluster binding
Mapoly0005s0157	129.32	93.4865	-0.468115	0.0563257	-0.28455	0.421543	0
Mapoly0005s0158	68.8465	49.0099	-0.49031	0.0481673	-0.441309	0.100744	[PF07722] Peptidase C26; [PTHR11922] GMP SYNTHASE-RELATED; [GO:0006541] glutamine metabolic process; [GO:0016787] hydrolase activity; [PTHR11922:SF18] PUTATIVE UNCHARACTERIZED PROTEIN SCO1615
Mapoly0005s0159	12.6357	12.0035	-0.0740505	0.903262	-0.0780469	0.93266	[GO:0003677] DNA binding; [KOG0484] Transcription factor PHOX2/ARIX, contains HOX domain; [GO:0006355] regulation of transcription, DNA-dependent; [PF00046] Homeobox domain; [PF05066] HB1, ASXL, restriction endonuclease HTH domain; [PTHR24326] FAMILY NOT NAMED; [PF02791] DDT domain; [GO:0006351] transcription, DNA-dependent; [PF15612] WSTF, HB1, Itc1p, MBD9 motif 1
Mapoly0005s0160	1.02043	1.02062	0.000267043	1	0.0725151	1	0
Mapoly0005s0161	3.79745	4.17792	0.137754	0.827902	0.0481365	0.979807	[GO:0003677] DNA binding; [PTHR13451:SF0] SUBFAMILY NOT NAMED; [3.1.22.-] Endodeoxyribonucleases producing other than 5'-phosphomonoesters.; [K08991] crossover junction endonuclease MUS81 [EC:3.1.22.-]; [PTHR13451] CLASS II CROSSOVER JUNCTION ENDONUCLEASE MUS81; [GO:0004518] nuclease activity; [PF02732] ERCC4 domain
Mapoly0005s0162	11.5302	12.2858	0.0915743	0.874703	0.0573035	0.965922	[GO:0008168] methyltransferase activity; [PTHR13107] KARYOGAMY PROTEIN KAR4-RELATED; [PF05063] MT-A70; [KOG2097] Predicted N6-adenine methylase involved in transcription regulation; [GO:0006139] nucleobase-containing compound metabolic process; [PTHR13107:SF0] SUBFAMILY NOT NAMED
Mapoly0005s0163	1.40815	1.23239	-0.192338	1	-0.415526	1	0
Mapoly0005s0164	6.59177	7.40844	0.168504	0.75316	-0.159342	0.84971	[PF13638] PIN domain; [GO:0005515] protein binding; [PTHR22593] FAMILY NOT NAMED; [PF00498] FHA domain
Mapoly0005s0165	13.066	15.2832	0.226129	0.804821	-0.0481124	0.987356	0
Mapoly0005s0166	35.3508	38.1314	0.109237	0.854487	0.118898	0.873227	[PTHR31413] FAMILY NOT NAMED; [PF07897] Protein of unknown function (DUF1675)
Mapoly0005s0167	20.7873	20.6272	-0.0111544	0.990523	0.0306596	0.984864	[PF07035] Colon cancer-associated protein Mic1-like; [PTHR12897] COLON CANCER-ASSOCIATED PROTEIN MIC1
Mapoly0005s0168	21.0489	26.3899	0.326241	0.846039	0.494941	0.771992	0
Mapoly0005s0169	55.4807	52.486	-0.0800533	0.908349	0.00298869	0.998894	[GO:0016021] integral to membrane; [GO:0006810] transport; [KOG1691] emp24/gp25L/p24 family of membrane trafficking proteins; [PF01105] emp24/gp25L/p24 family/GOLD; [PTHR22811] TRANSMEMBRANE EMP24 DOMAIN-CONTAINING PROTEIN
Mapoly0005s0170	12.6764	11.6286	-0.124468	0.835345	-0.129486	0.867371	[GO:0016020] membrane; [PF01554] MatE; [GO:0015238] drug transmembrane transporter activity; [GO:0015297] antiporter activity; [GO:0055085] transmembrane transport; [PTHR11206] MULTIDRUG RESISTANCE PROTEIN; [KOG1347] Uncharacterized membrane protein, predicted efflux pump; [GO:0006855] drug transmembrane transport
Mapoly0005s0171	8.80734	8.02301	-0.134563	0.84288	0.0690568	0.968544	[PTHR24089] FAMILY NOT NAMED; [PF00153] Mitochondrial carrier protein; [KOG0769] Predicted mitochondrial carrier protein; [PTHR24089:SF100] SUBFAMILY NOT NAMED
Mapoly0005s0172	16.4501	14.9967	-0.133451	0.831393	0.0652551	0.967019	[PTHR24322] FAMILY NOT NAMED; [K04708] 3-dehydrosphinganine reductase [EC:1.1.1.102]; [KOG1210] Predicted 3-ketosphinganine reductase; [1.1.1.102] 3-dehydrosphinganine reductase.; [GO:0016491] oxidoreductase activity; [GO:0008152] metabolic process; [PF00106] short chain dehydrogenase
Mapoly0005s0173	36.9056	33.6967	-0.131232	0.788493	0.055812	0.969223	0
Mapoly0005s0174	4.983	5.53985	0.152832	0.741521	-0.0570341	0.968936	[GO:0005524] ATP binding; [KOG0933] Structural maintenance of chromosome protein 2 (chromosome condensation complex Condensin, subunit E); [GO:0007076] mitotic chromosome condensation; [GO:0005515] protein binding; [PTHR18937] STRUCTURAL MAINTENANCE OF CHROMOSOMES SMC FAMILY MEMBER; [PF02463] RecF/RecN/SMC N terminal domain; [GO:0000796] condensin complex; [GO:0051276] chromosome organization; [G…
Mapoly0005s0175	20.9347	20.1076	-0.0581553	0.938721	0.0481965	0.973395	[GO:0005515] protein binding; [KOG0293] WD40 repeat-containing protein; [PTHR22838] WD REPEAT PROTEIN 26-RELATED; [PF00400] WD domain, G-beta repeat; [PTHR22838:SF0] SUBFAMILY NOT NAMED
Mapoly0005s0176	6.06193	6.67155	0.138245	0.883197	0.185602	0.876974	0
Mapoly0005s0177	22.2029	24.4028	0.136299	0.783382	0.127743	0.850895	[GO:0004784] superoxide dismutase activity; [GO:0006801] superoxide metabolic process; [GO:0055114] oxidation-reduction process; [PF00081] Iron/manganese superoxide dismutases, alpha-hairpin domain; [PF02777] Iron/manganese superoxide dismutases, C-terminal domain; [K04564] superoxide dismutase, Fe-Mn family [EC:1.15.1.1]; [PTHR11404:SF6] SUPEROXIDE DISMUTASE [FE]; [PTHR11404] SUPEROXIDE DISMUTAS…
Mapoly0005s0178	52.5513	54.9808	0.0652014	0.924511	0.0663796	0.960346	[GO:0005524] ATP binding; [K03066] 26S proteasome regulatory subunit T6; [PTHR23073] 26S PROTEASE REGULATORY SUBUNIT; [KOG0728] 26S proteasome regulatory complex, ATPase RPT6; [PF00004] ATPase family associated with various cellular activities (AAA); [PTHR23073:SF12] 26S PROTEASE REGULATORY SUBUNIT 8
Mapoly0005s0179	18.3303	19.33	0.0766112	0.934339	-0.00229923	0.998953	[K11877] proteasome assembly chaperone 3; [PF10178] Uncharacterised conserved protein (DUF2372); [KOG4828] Uncharacterized conserved protein; [PTHR31051] FAMILY NOT NAMED
Mapoly0005s0180	15.5371	14.1401	-0.135925	0.828625	0.0513386	0.978771	[PTHR10859:SF42] DOLICHYL-PHOSPHATE BETA-GLUCOSYLTRANSFERASE; [PTHR10859] GLYCOSYL TRANSFERASE; [K00729] dolichyl-phosphate beta-glucosyltransferase [EC:2.4.1.117]; [2.4.1.117] Dolichyl-phosphate beta-glucosyltransferase.; [PF00535] Glycosyl transferase family 2; [KOG2977] Glycosyltransferase
Mapoly0005s0181	19.7606	20.8124	0.0748166	0.911578	-0.0609646	0.966909	[GO:0016876] ligase activity, forming aminoacyl-tRNA and related compounds; [PF00749] tRNA synthetases class I (E and Q), catalytic domain; [GO:0005524] ATP binding; [GO:0005737] cytoplasm; [GO:0000166] nucleotide binding; [GO:0043039] tRNA aminoacylation; [6.1.1.17] Glutamate--tRNA ligase.; [KOG1149] Glutamyl-tRNA synthetase (mitochondrial); [PTHR10119] GLUTAMYL/GLUTAMINYL-TRNA SYNTHETASE; [K018…
Mapoly0005s0182	86.3163	69.4253	-0.314172	0.282012	-0.271047	0.445438	[PF02784] Pyridoxal-dependent decarboxylase, pyridoxal binding domain; [PTHR11482:SF5] DIAMINOPIMELATE DECARBOXYLASE; [PF00278] Pyridoxal-dependent decarboxylase, C-terminal sheet domain; [KOG0622] Ornithine decarboxylase; [PTHR11482] ARGININE/DIAMINOPIMELATE/ORNITHINE DECARBOXYLASE; [4.1.1.20] Diaminopimelate decarboxylase.; [GO:0003824] catalytic activity; [K01586] diaminopimelate decarboxylase…
Mapoly0005s0183	1	1	0	1	0	1	[PTHR31669] FAMILY NOT NAMED; [PF10551] MULE transposase domain
Mapoly0005s0184	1	1	0	1	0	1	[GO:0003677] DNA binding; [GO:0000786] nucleosome; [PTHR11426] HISTONE H3; [PF00125] Core histone H2A/H2B/H3/H4
Mapoly0005s0185	22.8628	25.4454	0.154403	0.729188	0.00895185	0.997418	[PTHR10811] FRINGE-RELATED; [KOG2246] Galactosyltransferases; [PF04646] Protein of unknown function, DUF604
Mapoly0005s0186	39.2101	41.5693	0.0842931	0.889497	0.160118	0.768348	[PF08442] ATP-grasp domain; [PTHR11815] SUCCINYL-COA SYNTHETASE BETA CHAIN; [6.2.1.5] Succinate--CoA ligase (ADP-forming).; [6.2.1.4] Succinate--CoA ligase (GDP-forming).; [GO:0008152] metabolic process; [GO:0003824] catalytic activity; [PF00549] CoA-ligase; [KOG2799] Succinyl-CoA synthetase, beta subunit; [K01900] succinyl-CoA synthetase beta subunit [EC:6.2.1.4 6.2.1.5]
Mapoly0005s0187	1040.3	1393.4	0.42161	0.274772	0.00375174	0.998894	[GO:0016020] membrane; [PTHR19139:SF52] SUBFAMILY NOT NAMED; [PTHR19139] AQUAPORIN TRANSPORTER; [GO:0006810] transport; [KOG0223] Aquaporin (major intrinsic protein family); [K09873] aquaporin TIP; [GO:0005215] transporter activity; [PF00230] Major intrinsic protein
Mapoly0005s0188	2789.24	2018	-0.466946	0.289039	-0.501689	0.265282	[GO:0016020] membrane; [PTHR19139:SF52] SUBFAMILY NOT NAMED; [PTHR19139] AQUAPORIN TRANSPORTER; [GO:0006810] transport; [KOG0223] Aquaporin (major intrinsic protein family); [K09873] aquaporin TIP; [GO:0005215] transporter activity; [PF00230] Major intrinsic protein
Mapoly0005s0189	3.71295	1.54004	-1.2696	0.00737331	-1.22636	0.00723377	0
Mapoly0005s0190	12.4302	9.98063	-0.316647	0.331644	-0.204581	0.713748	[PF06969] HemN C-terminal domain; [PF04055] Radical SAM superfamily; [1.3.99.22] Coproporphyrinogen dehydrogenase.; [PTHR13932] COPROPORPHYRINIGEN III OXIDASE; [GO:0003824] catalytic activity; [GO:0051536] iron-sulfur cluster binding; [K02495] oxygen-independent coproporphyrinogen III oxidase [EC:1.3.99.22]
Mapoly0005s0191	3.22735	4.28089	0.407561	0.292707	0.488949	0.226577	[PF13424] Tetratricopeptide repeat; [PTHR19959] KINESIN LIGHT CHAIN
Mapoly0005s0192	7.9982	4.30355	-0.894148	0.00794652	-0.6305	0.137115	[PF08263] Leucine rich repeat N-terminal domain; [GO:0005515] protein binding; [PF00560] Leucine Rich Repeat; [PTHR24420] LEUCINE-RICH REPEAT RECEPTOR-LIKE PROTEIN KINASE
Mapoly0005s0193	13.0651	14.4761	0.147955	0.801656	0.0515051	0.979016	[PF00206] Lyase; [PF14698] Argininosuccinate lyase C-terminal; [4.3.2.1] Argininosuccinate lyase.; [KOG1316] Argininosuccinate lyase; [GO:0004056] argininosuccinate lyase activity; [PTHR11444:SF3] ARGININOSUCCINATE LYASE; [PTHR11444] ASPARTATEAMMONIA/ARGININOSUCCINATE/ADENYLOSUCCINATE LYASE; [GO:0042450] arginine biosynthetic process via ornithine; [K01755] argininosuccinate lyase [EC:4.3.2.1]
Mapoly0005s0194	270.601	228.704	-0.242686	0.504672	-0.197093	0.690048	0
Mapoly0005s0195	2.07237	1.38689	-0.579423	0.0100628	-0.457237	0.0714048	[KOG0031] Myosin regulatory light chain, EF-Hand protein superfamily; [PTHR20875] FAMILY NOT NAMED; [PTHR20875:SF0] SUBFAMILY NOT NAMED
Mapoly0005s0196	12.829	13.1965	0.0407466	0.959643	-0.0195133	0.99104	[PTHR24011] FAMILY NOT NAMED; [PF04059] RNA recognition motif 2; [GO:0003676] nucleic acid binding; [KOG4660] Protein Mei2, essential for commitment to meiosis, and related proteins; [PF00076] RNA recognition motif. (a.k.a. RRM, RBD, or RNP domain)
Mapoly0005s0197	4.11762	4.4819	0.1223	0.971612	0.0404729	0.997418	0
Mapoly0005s0198	1	1	0	1	0	1	0
Mapoly0005s0199	1	1	0	1	0.0242787	1	0
Mapoly0005s0200	11.5878	10.1891	-0.185579	0.612567	-0.0344046	0.981441	[KOG1898] Splicing factor 3b, subunit 3; [PF10433] Mono-functional DNA-alkylating methyl methanesulfonate N-term; [PF03178] CPSF A subunit region; [GO:0005634] nucleus; [PTHR10644] DNA REPAIR/RNA PROCESSING CPSF FAMILY; [GO:0003676] nucleic acid binding; [PTHR10644:SF4] SUBFAMILY NOT NAMED
Mapoly0005s0201	59.6213	48.6995	-0.291921	0.349771	-0.335846	0.268311	[GO:0006355] regulation of transcription, DNA-dependent; [GO:0005515] protein binding; [GO:0003700] sequence-specific DNA binding transcription factor activity; [PTHR12348] TSC22; [PF00498] FHA domain
Mapoly0005s0202	54.7405	53.9504	-0.020975	0.985073	0.0609179	0.966714	[KOG1454] Predicted hydrolase/acyltransferase (alpha/beta hydrolase superfamily); [PTHR10992] ALPHA/BETA HYDROLASE FOLD-CONTAINING PROTEIN; [PF12697] Alpha/beta hydrolase family
Mapoly0005s0203	186.995	175.102	-0.0948041	0.897754	-0.22875	0.639848	[GO:0003677] DNA binding; [GO:0006355] regulation of transcription, DNA-dependent; [PF00313] 'Cold-shock' DNA-binding domain; [GO:0008270] zinc ion binding; [PF00098] Zinc knuckle; [PTHR11544] COLD SHOCK DOMAIN CONTAINING PROTEINS; [K09250] cellular nucleic acid-binding protein; [GO:0003676] nucleic acid binding; [KOG3070] Predicted RNA-binding protein containing PIN domain and invovled in transl…
Mapoly0005s0204	1	1	0	1	0	1	0
Mapoly0005s0205	8.32755	8.14775	-0.0314904	0.977646	0.0580107	0.976039	[PF00226] DnaJ domain; [KOG0719] Molecular chaperone (DnaJ superfamily); [PTHR24078] DNAJ HOMOLOG SUBFAMILY C MEMBER
Mapoly0005s0206	219.502	152.614	-0.524347	0.0443137	-0.515572	0.0558044	[1.2.4.1] Pyruvate dehydrogenase (acetyl-transferring).; [PF00676] Dehydrogenase E1 component; [K00161] pyruvate dehydrogenase E1 component subunit alpha [EC:1.2.4.1]; [PTHR11516] PYRUVATE DEHYDROGENASE E1 COMPONENT, ALPHA SUBUNIT (BACTERIAL AND ORGANELLAR); [GO:0008152] metabolic process; [KOG0225] Pyruvate dehydrogenase E1, alpha subunit; [GO:0016624] oxidoreductase activity, acting on the alde…
Mapoly0005s0207	21.113	22.2501	0.0756802	0.919584	0.0475932	0.979315	0
Mapoly0005s0208	17.5119	16.0915	-0.122037	0.813807	-0.132132	0.831363	[PF00225] Kinesin motor domain; [GO:0005524] ATP binding; [KOG0244] Kinesin-like protein; [PTHR24115] FAMILY NOT NAMED; [GO:0005871] kinesin complex; [GO:0007018] microtubule-based movement; [GO:0008017] microtubule binding; [K10395] kinesin family member 4/7/21/27; [GO:0003777] microtubule motor activity
Mapoly0005s0209	161.41	115.134	-0.487416	0.0504283	-0.52252	0.0323971	[GO:0004356] glutamate-ammonia ligase activity; [GO:0006542] glutamine biosynthetic process; [GO:0006807] nitrogen compound metabolic process; [K01915] glutamine synthetase [EC:6.3.1.2]; [PTHR20852] GLUTAMINE SYNTHETASE; [PF03951] Glutamine synthetase, beta-Grasp domain; [6.3.1.2] Glutamate--ammonia ligase.; [KOG0683] Glutamine synthetase; [PF00120] Glutamine synthetase, catalytic domain
Mapoly0005s0210	36.0474	33.3103	-0.113927	0.84288	-0.0616389	0.963427	[GO:0042602] riboflavin reductase (NADPH) activity; [GO:0055114] oxidation-reduction process; [PF00258] Flavodoxin; [GO:0016491] oxidoreductase activity; [PF01613] Flavin reductase like domain; [PTHR32145] FAMILY NOT NAMED; [GO:0010181] FMN binding
Mapoly0005s0211	1.09777	1.20433	0.133658	1	0.0545957	1	0
Mapoly0005s0212	22.0161	19.1322	-0.202556	0.584858	-0.337171	0.267137	[GO:0006355] regulation of transcription, DNA-dependent; [PTHR10071] TRANSCRIPTION FACTOR GATA (GATA BINDING FACTOR); [GO:0008270] zinc ion binding; [GO:0043565] sequence-specific DNA binding; [GO:0003700] sequence-specific DNA binding transcription factor activity; [PF00320] GATA zinc finger
Mapoly0005s0213	1	1	0	1	0.0795619	1	0
Mapoly0005s0214	70.9365	70.0865	-0.0173916	0.987491	0.0841116	0.933455	0
Mapoly0005s0215	531.747	589.634	0.14908	0.844239	0.275117	0.642022	0
Mapoly0005s0216	19.6892	19.1982	-0.0364334	0.966213	-0.0861552	0.93144	[K12177] COP9 signalosome complex subunit 3; [GO:0005515] protein binding; [KOG2582] COP9 signalosome, subunit CSN3; [PTHR10758] 26S PROTEASOME NON-ATPASE REGULATORY SUBUNIT 3/COP9 SIGNALOSOME COMPLEX SUBUNIT 3; [PF01399] PCI domain; [PTHR10758:SF1] COP9 SIGNALOSOME COMPLEX SUBUNIT 3
Mapoly0005s0217	43.662	46.0247	0.0760301	0.912281	-0.0273597	0.986675	[KOG3428] Small nuclear ribonucleoprotein SMD1 and related snRNPs; [K11087] small nuclear ribonucleoprotein D1; [PTHR23338] SMALL NUCLEAR RIBONUCLEOPROTEIN SM; [PF01423] LSM domain
Mapoly0005s0218	4.41214	4.60044	0.0602933	0.973305	0.388775	0.721709	0
Mapoly0005s0219	1	1	0	1	0	1	0
Mapoly0005s0220	499.595	356.581	-0.486529	0.133616	-0.292395	0.521095	[3.6.5.3] Protein-synthesizing GTPase.; [PF03143] Elongation factor Tu C-terminal domain; [PF00009] Elongation factor Tu GTP binding domain; [KOG0460] Mitochondrial translation elongation factor Tu; [GO:0003924] GTPase activity; [PTHR23115] TRANSLATION FACTOR; [K02358] elongation factor EF-Tu [EC:3.6.5.3]; [GO:0005525] GTP binding; [PF03144] Elongation factor Tu domain 2
Mapoly0005s0221	12.6794	13.297	0.0686143	0.920628	0.0112734	0.996525	[GO:0005643] nuclear pore; [PTHR12084] NUCLEAR PORE GLYCOPROTEIN P62-RELATED; [KOG2196] Nuclear porin; [PTHR12084:SF0] SUBFAMILY NOT NAMED; [K14306] nuclear pore complex protein Nup62; [PF05064] Nsp1-like C-terminal region; [GO:0017056] structural constituent of nuclear pore
Mapoly0005s0222	26.1729	23.9893	-0.125683	0.889497	-0.293139	0.689655	[PF03168] Late embryogenesis abundant protein; [PTHR31852] FAMILY NOT NAMED
Mapoly0005s0223	1.06235	1.04643	-0.0217757	1	-0.044782	1	0
Mapoly0005s0224	21.0181	17.7997	-0.239779	0.545965	-0.118699	0.897346	[3.2.2.21] DNA-3-methyladenine glycosylase II.; [GO:0006284] base-excision repair; [KOG1918] 3-methyladenine DNA glycosidase; [PTHR10242] N-GLYCOSYLASE/DNA LYASE; [PF00730] HhH-GPD superfamily base excision DNA repair protein; [K01247] DNA-3-methyladenine glycosylase II [EC:3.2.2.21]; [PTHR10242:SF0] N-GLYCOSYLASE/DNA LYASE
Mapoly0005s0225	15.599	14.3449	-0.120916	0.914041	-0.0448634	0.987831	0
Mapoly0005s0226	26.802	26.3335	-0.0254414	0.984754	0.0643773	0.970308	[PTHR11043:SF1] ZETA-COAT PROTEIN; [PTHR11043] ZETA-COAT PROTEIN; [PF01217] Clathrin adaptor complex small chain
Mapoly0005s0227	4.94357	4.40071	-0.167817	0.861163	-0.0688953	0.979315	[PF01663] Type I phosphodiesterase / nucleotide pyrophosphatase; [GO:0003824] catalytic activity; [KOG2125] Glycosylphosphatidylinositol anchor synthesis protein; [2.7.-.-] Transferring phosphorous-containing groups.; [K05310] ethanolaminephosphotransferase [EC:2.7.-.-]; [PTHR23072:SF0] SUBFAMILY NOT NAMED; [PTHR23072] PHOSPHATIDYLINOSITOL GLYCAN-RELATED
Mapoly0005s0228	1.51185	1.42269	-0.0876966	0.979545	0.0228428	0.996525	[PTHR31598] FAMILY NOT NAMED
Mapoly0005s0229	1.77364	1.53476	-0.208701	0.493438	-0.136293	0.827881	0
Mapoly0005s0230	1.27845	1.26547	-0.0147202	1	0.0256995	1	0
Mapoly0005s0231	2.57686	1.96532	-0.390849	0.475362	-0.386706	0.560001	0
Mapoly0005s0232	85.4378	20.5609	-2.05497	0.000933508	-1.78218	0.000992003	0
Mapoly0005s0233	10.7998	24.078	1.1567	0.000933508	1.40155	0.000992003	0
Mapoly0005s0234	1	1	0	1	0.00964088	1	[PF00657] GDSL-like Lipase/Acylhydrolase; [PTHR22835] ZINC FINGER FYVE DOMAIN CONTAINING PROTEIN; [GO:0016788] hydrolase activity, acting on ester bonds; [GO:0006629] lipid metabolic process
Mapoly0005s0235	97.6464	101.071	0.0497303	0.951405	-0.00633904	0.998293	[PF00132] Bacterial transferase hexapeptide (six repeats); [PTHR13061:SF0] SUBFAMILY NOT NAMED; [PTHR13061] DYNACTIN SUBUNIT P25
Mapoly0005s0236	68.461	60.07	-0.188638	0.633779	-0.282774	0.390157	[K14423] 4,4-dimethyl-9beta,19-cyclopropylsterol-4alpha-methyl oxidase [EC:1.14.13.72]; [GO:0005506] iron ion binding; [GO:0055114] oxidation-reduction process; [KOG0873] C-4 sterol methyl oxidase; [GO:0006633] fatty acid biosynthetic process; [GO:0016491] oxidoreductase activity; [PF04116] Fatty acid hydroxylase superfamily; [1.14.13.72] Methylsterol monooxygenase.; [PTHR11863] STEROL DESATURASE
Mapoly0005s0237	3.84939	4.0568	0.0757123	0.943162	0.249635	0.72364	0
Mapoly0005s0238	1	1	0	1	0	1	0
Mapoly0005s0239	17.744	16.6966	-0.0877769	0.886499	-0.0799493	0.94084	[PF04112] Mak10 subunit, NatC N(alpha)-terminal acetyltransferase; [PTHR21373] GLUCOSE REPRESSIBLE PROTEIN MAK10; [KOG2343] Glucose-repressible protein and related proteins
Mapoly0005s0240	1	1	0	1	0	1	0
Mapoly0005s0241	3.70113	3.92255	0.083826	0.914292	0.134214	0.884334	[PF05097] Protein of unknown function (DUF688)
Mapoly0005s0242	2.38289	2.0242	-0.235361	0.600057	-0.0115811	0.997418	0
Mapoly0005s0243	35.6825	29.1345	-0.292488	0.30467	-0.147263	0.809274	[GO:0016020] membrane; [PTHR22911] ACYL-MALONYL CONDENSING ENZYME-RELATED; [PTHR22911:SF6] TRANSPORTER, DRUG/METABOLITE EXPORTER FAMILY; [KOG4510] Permease of the drug/metabolite transporter (DMT) superfamily; [PF00892] EamA-like transporter family
Mapoly0005s0244	14.9681	15.4374	0.0445387	0.957825	0.0138078	0.995562	[KOG4536] Predicted membrane protein; [PF10160] Predicted membrane protein; [PTHR15876] FAMILY NOT NAMED
Mapoly0005s0245	245.81	213.375	-0.204152	0.636308	-0.0341487	0.984736	[GO:0005840] ribosome; [PF00347] Ribosomal protein L6; [GO:0003735] structural constituent of ribosome; [GO:0019843] rRNA binding; [PTHR11655] 60S/50S RIBOSOMAL PROTEIN L6/L9; [KOG3254] Mitochondrial/chloroplast ribosomal protein L6; [GO:0006412] translation
Mapoly0005s0246	34.1068	25.4552	-0.422099	0.0815086	-0.380805	0.172822	[PF07712] Stress up-regulated Nod 19
Mapoly0005s0247	1	1	0	1	0	1	0
Mapoly0005s0248	8.64869	5.74586	-0.589959	0.0387041	-0.506196	0.130555	[PF10275] Peptidase C65 Otubain; [K09602] ubiquitin thioesterase protein OTUB1 [EC:3.4.-.-]; [PTHR12931] UBIQUITIN THIOLESTERASE PROTEIN OTUB; [3.4.-.-] Acting on peptide bonds (peptide hydrolases).; [KOG3991] Uncharacterized conserved protein
Mapoly0005s0249	5.67665	3.56427	-0.671433	0.00439343	-0.605303	0.0202628	[GO:0006486] protein glycosylation; [GO:0008373] sialyltransferase activity; [PTHR13713] SIALYLTRANSFERASE; [PF00777] Glycosyltransferase family 29 (sialyltransferase)
Mapoly0005s0250	20.5856	21.6377	0.0719117	0.914292	0.084616	0.93144	[PF05633] Protein of unknown function (DUF793); [PTHR31509] FAMILY NOT NAMED
Mapoly0005s0251	12.0599	13.7461	0.188804	0.748338	0.24826	0.67138	[PTHR20922] UNCHARACTERIZED; [GO:0008270] zinc ion binding; [PF05180] DNL zinc finger
Mapoly0005s0252	1	1	0	1	0	1	0
Mapoly0005s0253	27.2234	22.0118	-0.30657	0.262482	-0.330051	0.259229	[PTHR11782:SF3] ADENOSINE DIPHOSPHATASE; [GO:0016787] hydrolase activity; [KOG1386] Nucleoside phosphatase; [PTHR11782] ADENOSINE/GUANOSINE DIPHOSPHATASE; [PF01150] GDA1/CD39 (nucleoside phosphatase) family
Mapoly0005s0254	46.2387	47.5958	0.0417334	0.959028	0.185829	0.717819	[GO:0051603] proteolysis involved in cellular protein catabolic process; [KOG0173] 20S proteasome, regulatory subunit beta type PSMB7/PSMB10/PUP1; [PTHR11599:SF44] SUBFAMILY NOT NAMED; [GO:0004298] threonine-type endopeptidase activity; [GO:0005839] proteasome core complex; [K02739] 20S proteasome subunit beta 2 [EC:3.4.25.1]; [PF00227] Proteasome subunit; [3.4.25.1] Proteasome endopeptidase comp…
Mapoly0005s0255	1	1	0	1	0	1	0
Mapoly0005s0256	18.8873	18.0167	-0.0680817	0.920628	0.0710418	0.950345	[PF12220] U1 small nuclear ribonucleoprotein of 70kDa MW N terminal; [KOG0113] U1 small nuclear ribonucleoprotein (RRM superfamily); [PTHR13952:SF5] PREDICTED: HYPOTHETICAL PROTEIN, PARTIAL; [PTHR13952] U1 SMALL NUCLEAR RIBONUCLEOPROTEIN 70 KD; [K11093] U1 small nuclear ribonucleoprotein 70kDa; [GO:0003676] nucleic acid binding; [PF00076] RNA recognition motif. (a.k.a. RRM, RBD, or RNP domain)
Mapoly0005s0257	1	1.38425	0.469102	1	1.06866	1	0
Mapoly0005s0258	168.204	80.4386	-1.06425	0.000933508	-0.809281	0.000992003	[PTHR31656] FAMILY NOT NAMED; [PTHR31656:SF0] SUBFAMILY NOT NAMED; [PF06830] Root cap
Mapoly0005s0259	22.4857	16.3455	-0.460114	0.0546813	-0.294429	0.384119	[PTHR11014] PEPTIDASE M20 FAMILY MEMBER
Mapoly0005s0260	1.09109	1.08607	-0.00665327	1	0.00215287	1	[GO:0008168] methyltransferase activity; [PF00145] C-5 cytosine-specific DNA methylase
Mapoly0005s0261	11.9371	9.16681	-0.380961	0.21231	-0.0922632	0.935866	[PTHR31642] FAMILY NOT NAMED; [GO:0016747] transferase activity, transferring acyl groups other than amino-acyl groups; [PF02458] Transferase family
Mapoly0005s0262	4.08601	3.69559	-0.144888	0.825783	-0.226444	0.689655	0
Mapoly0005s0263	1.08073	1	-0.112006	1	-0.0295975	1	0
Mapoly0005s0264	8.19241	8.84985	0.111365	0.878615	0.119812	0.905512	[PF03725] 3' exoribonuclease family, domain 2; [PTHR11097] EXOSOME COMPLEX EXONUCLEASE (RIBOSOMAL RNA PROCESSING PROTEIN); [KOG1614] Exosomal 3'-5' exoribonuclease complex, subunit Rrp45; [PF01138] 3' exoribonuclease family, domain 1
Mapoly0005s0265	11.7834	12.3443	0.0670892	0.933247	0.0593983	0.969562	[GO:0003755] peptidyl-prolyl cis-trans isomerase activity; [KOG0883] Cyclophilin type, U box-containing peptidyl-prolyl cis-trans isomerase; [PTHR11071:SF147] PEPTIDYL-PROLYL CIS-TRANS ISOMERASE; [PTHR11071] PEPTIDYL-PROLYL CIS-TRANS ISOMERASE; [PF04641] Rtf2 RING-finger; [PF00160] Cyclophilin type peptidyl-prolyl cis-trans isomerase/CLD; [GO:0000413] protein peptidyl-prolyl isomerization; [GO:00…
Mapoly0005s0266	14.0733	15.1584	0.107157	0.852115	0.0323204	0.984736	[KOG1310] WD40 repeat protein; [PTHR15574] WD REPEAT DOMAIN-CONTAINING FAMILY; [GO:0005515] protein binding; [K11807] WD and tetratricopeptide repeats protein 1; [PF00400] WD domain, G-beta repeat
Mapoly0005s0267	22.2742	22.2933	0.00123657	0.998099	0.000614801	0.99953	[PTHR23111] ZINC FINGER PROTEIN; [GO:0008270] zinc ion binding; [PF00641] Zn-finger in Ran binding protein and others
Mapoly0005s0268	2.17589	2.19706	0.0139686	0.989724	0.0815447	0.94366	0
Mapoly0005s0269	9.75645	9.79917	0.00630326	0.99451	0.0645581	0.957132	[PF13855] Leucine rich repeat; [GO:0005524] ATP binding; [PF00069] Protein kinase domain; [KOG0192] Tyrosine kinase specific for activated (GTP-bound) p21cdc42Hs; [PTHR24359] SERINE/THREONINE-PROTEIN KINASE SBK1; [GO:0005515] protein binding; [GO:0004672] protein kinase activity; [PF00560] Leucine Rich Repeat; [GO:0006468] protein phosphorylation; [PF14381] Ethylene-responsive protein kinase Le-C…
Mapoly0005s0270	1.3855	1.3883	0.0029064	0.996905	0.0603244	0.931504	[PTHR10588:SF32] LEUCINE-RICH REPEAT-CONTAINING PROTEIN 48; [PTHR10588] FAMILY NOT NAMED; [KOG1644] U2-associated snRNP A' protein; [PF14580] Leucine-rich repeat
Mapoly0005s0271	1.03527	1	-0.0500058	1	-0.0501737	1	0
Mapoly0005s0272	4.42156	4.33676	-0.0279379	0.988788	-0.295062	0.766587	0
Mapoly0005s0273	27.6372	26.5561	-0.0575682	0.939122	-0.194875	0.676237	[GO:0005524] ATP binding; [KOG1187] Serine/threonine protein kinase; [GO:0006950] response to stress; [PF00582] Universal stress protein family; [PF00069] Protein kinase domain; [GO:0004672] protein kinase activity; [GO:0006468] protein phosphorylation; [PTHR24420] LEUCINE-RICH REPEAT RECEPTOR-LIKE PROTEIN KINASE
Mapoly0005s0274	1	1	0	1	0	1	[PF05699] hAT family C-terminal dimerisation region; [GO:0046983] protein dimerization activity
Mapoly0005s0275	150.259	127.058	-0.241964	0.507958	-0.0344545	0.984736	[GO:0005840] ribosome; [PF00297] Ribosomal protein L3; [GO:0003735] structural constituent of ribosome; [PTHR11229] 50S RIBOSOMAL PROTEIN L3; [GO:0005622] intracellular; [K02906] large subunit ribosomal protein L3; [KOG3141] Mitochondrial/chloroplast ribosomal protein L3; [GO:0006412] translation
Mapoly0005s0276	3.89296	3.22955	-0.269534	0.657358	-0.380736	0.507683	0
Mapoly0005s0277	122.632	101.127	-0.278167	0.437074	-0.334458	0.307466	[PTHR10891:SF372] SUBFAMILY NOT NAMED; [GO:0016021] integral to membrane; [GO:0055085] transmembrane transport; [PTHR10891] EF-HAND CALCIUM-BINDING DOMAIN CONTAINING PROTEIN; [PF01699] Sodium/calcium exchanger protein; [PF13499] EF-hand domain pair; [GO:0005509] calcium ion binding
Mapoly0005s0278	24.8599	15.2031	-0.709455	0.00314531	-0.520304	0.0656995	[PF02033] Ribosome-binding factor A; [K02834] ribosome-binding factor A; [GO:0006364] rRNA processing
Mapoly0005s0279	54.6179	43.5847	-0.325552	0.249161	-0.280865	0.421621	[PTHR13343] CREG1 PROTEIN; [PF13883] Pyridoxamine 5'-phosphate oxidase; [PF10615] Protein of unknown function (DUF2470)
Mapoly0005s0280	17.4878	16.9705	-0.0433197	0.95383	0.0181378	0.992404	[PF01803] LIM-domain binding protein
Mapoly0005s0281	23.2036	23.3885	0.0114507	0.991639	-0.0877605	0.952615	[KOG1454] Predicted hydrolase/acyltransferase (alpha/beta hydrolase superfamily); [PTHR10992] ALPHA/BETA HYDROLASE FOLD-CONTAINING PROTEIN; [PF12697] Alpha/beta hydrolase family
Mapoly0005s0282	1	1	0	1	0	1	0
Mapoly0005s0283	3.07509	3.49717	0.185559	0.835878	-1.14275	0.019277	0
Mapoly0005s0284	1.05431	1.3851	0.393684	0.0656409	0.173317	1	[KOG1542] Cysteine proteinase Cathepsin F; [GO:0008234] cysteine-type peptidase activity; [PF08246] Cathepsin propeptide inhibitor domain (I29); [PF00112] Papain family cysteine protease; [PTHR12411] CYSTEINE PROTEASE FAMILY C1-RELATED; [GO:0006508] proteolysis
Mapoly0005s0285	20.3948	19.4883	-0.0655931	0.922211	-0.00722883	0.997683	[PF00443] Ubiquitin carboxyl-terminal hydrolase; [GO:0006511] ubiquitin-dependent protein catabolic process; [KOG1865] Ubiquitin carboxyl-terminal hydrolase; [PTHR24006] FAMILY NOT NAMED
Mapoly0005s0286	15.506	13.9243	-0.155222	0.749402	0.0037417	0.998894	[PTHR22884] SET DOMAIN PROTEINS
Mapoly0005s0287	1.02375	1.02027	-0.00490653	1	0.00609422	1	[GO:0003723] RNA binding; [PF14608] Zinc finger C-x8-C-x5-C-x3-H type; [PF00642] Zinc finger C-x8-C-x5-C-x3-H type (and similar); [PTHR10288:SF5] ZINC FINGER CCCH DOMAIN-CONTAINING PROTEIN; [PTHR10288] KH DOMAIN CONTAINING RNA BINDING PROTEIN; [PF00013] KH domain; [GO:0046872] metal ion binding
Mapoly0005s0288	1.28748	1.24559	-0.0477128	1	-0.0168518	1	0
Mapoly0005s0289	6.1027	7.78662	0.35155	0.465643	0.279629	0.709496	[PTHR22870] REGULATOR OF CHROMOSOME CONDENSATION; [PF13540] Regulator of chromosome condensation (RCC1) repeat; [PF00415] Regulator of chromosome condensation (RCC1) repeat
Mapoly0005s0290	5.12162	5.53154	0.111081	0.909288	0.0904436	0.965922	[GO:0008168] methyltransferase activity; [PF05063] MT-A70; [PTHR14475] DROSOPHILA MELANOGASTER BITHORAX COMPLEX (BX-C)-RELATED; [GO:0006139] nucleobase-containing compound metabolic process; [PTHR14475:SF2] SUBFAMILY NOT NAMED
Mapoly0005s0291	62.4478	44.3634	-0.493281	0.0323971	-0.333941	0.267348	[3.1.3.11] Fructose-bisphosphatase.; [GO:0005975] carbohydrate metabolic process; [GO:0042132] fructose 1,6-bisphosphate 1-phosphatase activity; [PTHR11556] FRUCTOSE-1,6-BISPHOSPHATASE-RELATED; [GO:0042578] phosphoric ester hydrolase activity; [K03841] fructose-1,6-bisphosphatase I [EC:3.1.3.11]; [PF00316] Fructose-1-6-bisphosphatase; [KOG1458] Fructose-1,6-bisphosphatase
Mapoly0005s0292	30.2809	55.6214	0.877232	0.000933508	0.63035	0.0347313	0
Mapoly0005s0293	37.6323	47.0974	0.323676	0.339021	-0.290826	0.45438	0
Mapoly0006s0001	1.12945	1.04408	-0.113383	1	-0.0897032	1	0
Mapoly0006s0002	2.80173	2.6857	-0.0610198	0.965216	0.39724	0.592546	0
Mapoly0006s0003	14.6071	12.2948	-0.248622	0.549619	-0.0759251	0.959845	0
Mapoly0006s0004	51.2635	45.8739	-0.160258	0.743386	0.0133246	0.995563	[PTHR10612] APOLIPOPROTEIN D; [PF08212] Lipocalin-like domain
Mapoly0006s0005	18.7133	19.3538	0.0485529	0.950417	0.0672396	0.951347	[PTHR21481] UNCHARACTERIZED; [KOG2219] Uncharacterized conserved protein; [PF09758] Uncharacterised conserved protein
Mapoly0006s0006	14.4998	19.0759	0.395718	0.147559	0.328464	0.341359	[KOG0808] Carbon-nitrogen hydrolase; [GO:0006807] nitrogen compound metabolic process; [PF00795] Carbon-nitrogen hydrolase; [PTHR23088] NITRILASE-RELATED; [K01431] beta-ureidopropionase [EC:3.5.1.6]; [GO:0016810] hydrolase activity, acting on carbon-nitrogen (but not peptide) bonds; [3.5.1.6] Beta-ureidopropionase.
Mapoly0006s0007	1.35098	1.37285	0.0231677	1	0.0681392	0.989096	0
Mapoly0006s0008	48.3574	39.1116	-0.30614	0.311258	-0.200411	0.665041	[KOG1187] Serine/threonine protein kinase; [PF07714] Protein tyrosine kinase; [GO:0004672] protein kinase activity; [GO:0006468] protein phosphorylation; [PTHR24420] LEUCINE-RICH REPEAT RECEPTOR-LIKE PROTEIN KINASE
Mapoly0006s0009	7.55954	6.31804	-0.258821	0.477439	-0.306345	0.428138	[KOG4172] Predicted E3 ubiquitin ligase; [PF00097] Zinc finger, C3HC4 type (RING finger); [GO:0046872] metal ion binding; [PTHR23328] UNCHARACTERIZED
Mapoly0006s0010	8.83173	8.29862	-0.0898246	0.905455	-0.0430149	0.981229	[PTHR21568] UNCHARACTERIZED; [KOG2364] Predicted pseudouridylate synthase
Mapoly0006s0011	9.97867	10.4321	0.0641088	0.94934	0.151879	0.882432	0
Mapoly0006s0012	12.5352	13.0437	0.0573682	0.943162	-0.0322502	0.985839	[PTHR12497:SF1] TAZ PROTEIN (TAFAZZIN); [2.3.1.-] Transferring groups other than amino-acyl groups.; [K13511] monolysocardiolipin acyltransferase [EC:2.3.1.-]; [PF01553] Acyltransferase; [GO:0008152] metabolic process; [GO:0016746] transferase activity, transferring acyl groups; [KOG2847] Phosphate acyltransferase; [GO:0006644] phospholipid metabolic process; [PTHR12497] TAZ PROTEIN (TAFAZZIN)
Mapoly0006s0013	1.1022	1.04645	-0.0748827	1	-0.0561233	1	0
Mapoly0006s0014	1	1	0	1	0	1	0
Mapoly0006s0015	1.11369	1.08949	-0.0316911	1	0.00325299	1	0
Mapoly0006s0016	1	1	0	1	0	1	[PTHR31669] FAMILY NOT NAMED; [PF10551] MULE transposase domain
Mapoly0006s0017	1.11149	1	-0.152499	1	-0.152405	1	0
Mapoly0006s0018	1	1.01075	0.0154315	1	0	1	0
Mapoly0006s0019	11.0658	6.29631	-0.813529	0.000933508	-0.753765	0.00183355	0
Mapoly0006s0020	13.2407	8.43226	-0.650988	0.0100628	-0.622157	0.0271198	0
Mapoly0006s0021	1.15356	1.4551	0.335024	1	0.000666138	1	[PTHR10422:SF18] CYTOCHROME C OXIDASE SUBUNIT 1; [GO:0005506] iron ion binding; [PF00115] Cytochrome C and Quinol oxidase polypeptide I; [GO:0055114] oxidation-reduction process; [1.9.3.1] Cytochrome-c oxidase.; [GO:0016021] integral to membrane; [PTHR10422] CYTOCHROME C OXIDASE SUBUNIT 1; [GO:0009055] electron carrier activity; [GO:0020037] heme binding; [GO:0004129] cytochrome-c oxidase activit…
Mapoly0006s0022	1.55407	1.97055	0.342549	0.179959	0.449216	0.0879148	[PTHR31414] FAMILY NOT NAMED
Mapoly0006s0023	15.666	14.0479	-0.157282	0.770256	-0.0492651	0.978843	[PTHR21299:SF1] PANTOATE-BETA-ALANINE LIGASE; [6.3.2.1] Pantoate--beta-alanine ligase.; [PF02569] Pantoate-beta-alanine ligase; [PTHR21299] CYTIDYLATE KINASE/PANTOATE-BETA-ALANINE LIGASE; [KOG3042] Panthothenate synthetase; [GO:0015940] pantothenate biosynthetic process; [GO:0004592] pantoate-beta-alanine ligase activity; [K01918] pantoate--beta-alanine ligase [EC:6.3.2.1]
Mapoly0006s0024	4.8117	4.76163	-0.0150912	0.990972	0.0651904	0.973167	[PF10184] Uncharacterized conserved protein (DUF2358)
Mapoly0006s0025	33.3952	23.3874	-0.513909	0.0289263	-0.464119	0.0633259	[PTHR31149] FAMILY NOT NAMED
Mapoly0006s0026	1.06032	1.27637	0.267545	1	0.0741225	1	0
Mapoly0006s0027	1.01946	1.05772	0.0531499	1	-0.0277658	1	0
Mapoly0006s0028	13.5039	11.3632	-0.249007	0.483384	0.00648959	0.998336	[GO:0071203] WASH complex; [GO:0008290] F-actin capping protein complex; [PTHR10619] F-ACTIN-CAPPING PROTEIN SUBUNIT BETA; [GO:0030036] actin cytoskeleton organization; [PF01115] F-actin capping protein, beta subunit; [GO:0003779] actin binding; [KOG3174] F-actin capping protein, beta subunit; [K10365] capping protein (actin filament) muscle Z-line, beta
Mapoly0006s0029	20.3208	17.1209	-0.247199	0.513206	-0.14114	0.85877	[PF08449] UAA transporter family; [KOG1581] UDP-galactose transporter related protein; [PTHR10778:SF10] SOLUTE CARRIER FAMILY 35 MEMBER B1 (UDP-GALACTOSE TRANSPORTER-RELATED PROTEIN 1)(UGTREL1); [GO:0055085] transmembrane transport; [PTHR10778] SOLUTE CARRIER FAMILY 35 MEMBER B
Mapoly0006s0030	1.03445	1.03633	0.00261523	1	0.0607503	1	[GO:0005507] copper ion binding; [GO:0009055] electron carrier activity; [PF02298] Plastocyanin-like domain
Mapoly0006s0031	20.5157	17.3128	-0.244889	0.44534	-0.125654	0.864912	0
Mapoly0006s0032	13.766	18.6572	0.438623	0.0637518	0.430935	0.0943111	[PTHR11062] EXOSTOSIN (HEPARAN SULFATE GLYCOSYLTRANSFERASE)-RELATED; [KOG1021] Acetylglucosaminyltransferase EXT1/exostosin 1; [PF03016] Exostosin family
Mapoly0006s0033	15.4965	17.7885	0.199002	0.575656	0.166514	0.74279	[PF02373] JmjC domain, hydroxylase; [PTHR12549] JMJC DOMAIN-CONTAINING HISTONE DEMETHYLATION PROTEIN; [PF08879] WRC
Mapoly0006s0034	1.0606	1.01775	-0.0595081	1	-0.0124859	1	0
Mapoly0006s0035	1.06522	1.02483	-0.0557617	1	-0.0181891	1	0
Mapoly0006s0036	6.36086	6.75384	0.0864862	0.911152	0.105092	0.919278	[KOG3164] Uncharacterized proteins of PilT N-term./Vapc superfamily; [PF04900] Fcf1; [PTHR12416] UNCHARACTERIZED; [GO:0032040] small-subunit processome
Mapoly0006s0037	9.88451	10.626	0.104353	0.860086	0.132668	0.850135	[PF03828] Cid1 family poly A polymerase; [KOG2277] S-M checkpoint control protein CID1 and related nucleotidyltransferases; [PTHR23092] TOPOISOMERASE-RELATED PROTEIN; [PF01909] Nucleotidyltransferase domain; [GO:0016779] nucleotidyltransferase activity; [PTHR23092:SF15] SUBFAMILY NOT NAMED
Mapoly0006s0038	1	1	0	1	0	1	0
Mapoly0006s0039	1	1	0	1	0.0781655	1	0
Mapoly0006s0040	1.01093	1.01131	0.000541622	1	-0.000357527	1	0
Mapoly0006s0041	1	1	0	1	0	1	0
Mapoly0006s0042	1.15556	1.22301	0.0818417	1	0.0500588	1	[PF10604] Polyketide cyclase / dehydrase and lipid transport
Mapoly0006s0043	5.53022	4.36863	-0.340156	0.148423	-0.172497	0.720631	[PF04998] RNA polymerase Rpb1, domain 5; [GO:0003677] DNA binding; [PF00623] RNA polymerase Rpb1, domain 2; [PTHR19376] DNA-DIRECTED RNA POLYMERASE; [PF05000] RNA polymerase Rpb1, domain 4; [PF11523] Protein of unknown function (DUF3223); [PF04997] RNA polymerase Rpb1, domain 1; [GO:0006351] transcription, DNA-dependent; [GO:0003899] DNA-directed RNA polymerase activity; [PF04983] RNA polymerase …
Mapoly0006s0044	8.9955	8.97961	-0.00255069	0.998066	-0.0470457	0.979931	[K00565] mRNA (guanine-N7-)-methyltransferase [EC:2.1.1.56]; [PTHR12189] MRNA (GUANINE-7-)METHYLTRANSFERASE; [KOG1975] mRNA cap methyltransferase; [2.1.1.56] mRNA (guanine-N(7)-)-methyltransferase.; [PF03291] mRNA capping enzyme
Mapoly0006s0045	3.32501	4.29362	0.368836	0.365293	0.486201	0.229379	[GO:0055114] oxidation-reduction process; [K00430] peroxidase [EC:1.11.1.7]; [PF00141] Peroxidase; [GO:0020037] heme binding; [PTHR31235] FAMILY NOT NAMED; [1.11.1.7] Peroxidase.; [GO:0006979] response to oxidative stress; [GO:0004601] peroxidase activity
Mapoly0006s0046	21.4136	23.403	0.128166	0.815883	-0.0600121	0.969223	[GO:0016758] transferase activity, transferring hexosyl groups; [PTHR11062] EXOSTOSIN (HEPARAN SULFATE GLYCOSYLTRANSFERASE)-RELATED; [PF09258] Glycosyl transferase family 64 domain; [GO:0031227] intrinsic to endoplasmic reticulum membrane
Mapoly0006s0047	9.30175	10.5797	0.185718	0.788493	-0.321627	0.600354	0
Mapoly0006s0048	31.2527	30.5269	-0.0338997	0.970848	-0.023729	0.98914	[GO:0005515] protein binding; [PF12490] Breast carcinoma amplified sequence 3; [PTHR13268:SF0] SUBFAMILY NOT NAMED; [PTHR13268] BREAST CARCINOMA AMPLIFIED SEQUENCE 3; [KOG2109] WD40 repeat protein; [PF00400] WD domain, G-beta repeat
Mapoly0006s0049	782.688	601.595	-0.379645	0.270099	-0.283806	0.532715	[K02437] glycine cleavage system H protein; [PF01597] Glycine cleavage H-protein; [PTHR11715] GLYCINE CLEAVAGE SYSTEM H PROTEIN; [KOG3373] Glycine cleavage system H protein (lipoate-binding)
Mapoly0006s0050	505.205	390.194	-0.372677	0.244874	-0.12066	0.894439	[KOG1662] Mitochondrial F1F0-ATP synthase, subunit OSCP/ATP5; [PTHR11910:SF1] ATP SYNTHASE DELTA CHAIN; [3.6.3.14] H(+)-transporting two-sector ATPase.; [GO:0046933] proton-transporting ATP synthase activity, rotational mechanism; [PTHR11910] ATP SYNTHASE DELTA CHAIN; [GO:0015986] ATP synthesis coupled proton transport; [K02113] F-type H+-transporting ATPase subunit delta [EC:3.6.3.14]; [PF00213]…
Mapoly0006s0051	16.8782	20.3847	0.272326	0.407518	0.182832	0.751895	[PF13917] Zinc knuckle; [KOG2985] Uncharacterized conserved protein; [PTHR31437] FAMILY NOT NAMED
Mapoly0006s0052	4.96939	4.8769	-0.0271044	0.985664	-0.0725632	0.971339	[GO:0003723] RNA binding; [GO:0004523] ribonuclease H activity; [PF01351] Ribonuclease HII; [PTHR10954] RIBONUCLEASE H2 SUBUNIT A; [K10743] ribonuclease H2 subunit A [EC:3.1.26.4]; [3.1.26.4] Ribonuclease H.; [PTHR10954:SF7] RIBONUCLEASE H2 SUBUNIT A; [KOG2299] Ribonuclease HI
Mapoly0006s0053	36.0728	35.5548	-0.0208671	0.985418	-0.0531641	0.97057	0
Mapoly0006s0054	14.1588	15.1178	0.0945492	0.934601	-0.0834779	0.971473	[GO:0006879] cellular iron ion homeostasis; [PTHR11431] FERRITIN; [GO:0006826] iron ion transport; [KOG2332] Ferritin; [GO:0008199] ferric iron binding; [PF00210] Ferritin-like domain; [PTHR11431:SF4] FERRITIN
Mapoly0006s0055	2831.04	1885.57	-0.586331	0.092868	-0.706421	0.0321144	[GO:0009523] photosystem II; [GO:0009654] oxygen evolving complex; [GO:0042651] thylakoid membrane; [PF04725] Photosystem II 10 kDa polypeptide PsbR; [GO:0015979] photosynthesis
Mapoly0006s0056	6.66253	5.77607	-0.205982	0.868803	-0.24451	0.873562	0
Mapoly0006s0057	17.374	15.6049	-0.154931	0.759748	-0.282779	0.458569	[GO:0042393] histone binding; [PF02182] SAD/SRA domain; [KOG1082] Histone H3 (Lys9) methyltransferase SUV39H1/Clr4, required for transcriptional silencing; [PF05033] Pre-SET motif; [GO:0005515] protein binding; [PF00856] SET domain; [GO:0008270] zinc ion binding; [PTHR22884:SF96] HYPOTHETICAL PROTEIN CBG15515; [GO:0018024] histone-lysine N-methyltransferase activity; [PTHR22884] SET DOMAIN PROTEI…
Mapoly0006s0058	11.6703	8.55863	-0.44739	0.692855	-0.535112	0.685	[K06950] uncharacterized protein; [PF01966] HD domain
Mapoly0006s0059	1.0079	1.01702	0.013001	1	0.0111041	1	0
Mapoly0006s0060	1.09825	1	-0.135208	1	-0.135649	1	0
Mapoly0006s0061	1.12899	1.02034	-0.145985	1	-0.0733451	1	0
Mapoly0006s0062	1	1.03682	0.0521664	1	0	1	0
Mapoly0006s0063	2.14357	1.94113	-0.143116	0.767351	-0.146591	0.819567	0
Mapoly0006s0064	12.1309	13.9664	0.203274	0.664078	0.108501	0.916345	[PTHR23002] ZINC FINGER CCHC DOMAIN CONTAINING PROTEIN; [PF14392] Zinc knuckle; [GO:0008270] zinc ion binding; [PF00098] Zinc knuckle; [GO:0003676] nucleic acid binding
Mapoly0006s0065	1	1	0	1	0.0525741	1	0
Mapoly0006s0066	9.89765	10.8115	0.127403	0.802776	-0.00543163	0.998336	[PF01466] Skp1 family, dimerisation domain; [GO:0006511] ubiquitin-dependent protein catabolic process; [KOG1724] SCF ubiquitin ligase, Skp1 component; [PTHR11165] SKP1
Mapoly0006s0067	19.6001	20.3558	0.0545789	0.943162	-0.0500241	0.970945	[PTHR31339] FAMILY NOT NAMED; [PF10183] ESSS subunit of NADH:ubiquinone oxidoreductase (complex I)
Mapoly0006s0068	16.4237	17.4779	0.0897527	0.899549	-0.049955	0.977302	[KOG3219] Transcription initiation factor TFIID, subunit TAF11; [PTHR13218] FAMILY NOT NAMED; [GO:0005634] nucleus; [K03135] transcription initiation factor TFIID subunit 11; [GO:0006367] transcription initiation from RNA polymerase II promoter; [PF04719] hTAFII28-like protein conserved region
Mapoly0006s0069	20.5995	22.3688	0.118879	0.827902	-0.152394	0.786703	0
Mapoly0006s0070	1	1	0	1	0	1	0
Mapoly0006s0071	1.0431	1.10946	0.088985	1	-0.0121143	1	0
Mapoly0006s0072	1.04016	1.03658	-0.00497345	1	0.062336	1	0
Mapoly0006s0073	2.74788	2.7164	-0.0166231	0.99451	-0.170677	0.9342	0
Mapoly0006s0074	10.728	11.6124	0.114278	0.83592	-0.0210971	0.990783	[PTHR19353:SF15] DELTA-6 FATTY ACID DESATURASE; [PTHR19353] FATTY ACID DESATURASE 2; [GO:0020037] heme binding; [PF00487] Fatty acid desaturase; [KOG4232] Delta 6-fatty acid desaturase/delta-8 sphingolipid desaturase; [PF00173] Cytochrome b5-like Heme/Steroid binding domain; [GO:0006629] lipid metabolic process
Mapoly0006s0075	10.1829	10.3868	0.0285957	0.979278	-0.0185618	0.99294	0
Mapoly0006s0076	1.43208	1.33689	-0.0992283	0.84288	-0.178772	0.636533	0
Mapoly0006s0077	4.58275	5.692	0.312722	0.409832	0.190909	0.801935	[KOG1187] Serine/threonine protein kinase; [PF07714] Protein tyrosine kinase; [GO:0004672] protein kinase activity; [GO:0006468] protein phosphorylation; [PTHR24420] LEUCINE-RICH REPEAT RECEPTOR-LIKE PROTEIN KINASE
Mapoly0006s0078	8.18945	8.36013	0.0297588	0.9794	0.200315	0.746433	[GO:0005515] protein binding; [PTHR10253] POLYCOMB PROTEIN; [KOG1034] Transcriptional repressor EED/ESC/FIE, required for transcriptional silencing, WD repeat superfamily; [K11462] polycomb protein EED; [PF00400] WD domain, G-beta repeat
Mapoly0006s0079	34.2465	36.5264	0.092983	0.889739	0.0831381	0.944576	[K04798] prefoldin beta subunit; [GO:0016272] prefoldin complex; [PTHR21431] PREFOLDIN SUBUNIT 6; [PTHR21431:SF0] SUBFAMILY NOT NAMED; [GO:0006457] protein folding; [KOG3478] Prefoldin subunit 6, KE2 family; [GO:0051082] unfolded protein binding; [PF01920] Prefoldin subunit
Mapoly0006s0080	13.1715	13.7418	0.0611513	0.930669	0.0564345	0.967019	[GO:0005097] Rab GTPase activator activity; [PTHR21422:SF3] SUBFAMILY NOT NAMED; [PF13890] Rab3 GTPase-activating protein catalytic subunit; [PTHR21422] FAMILY NOT NAMED
Mapoly0006s0081	49.3725	23.0435	-1.09935	0.000933508	-1.0387	0.000992003	[GO:0005507] copper ion binding; [GO:0009055] electron carrier activity; [PF02298] Plastocyanin-like domain
Mapoly0006s0082	27.1592	27.1171	-0.00223808	0.998066	-0.130845	0.842034	[PF00097] Zinc finger, C3HC4 type (RING finger); [PTHR12983] FAMILY NOT NAMED; [GO:0046872] metal ion binding
Mapoly0006s0083	10.2588	9.5548	-0.102566	0.863187	-0.17639	0.743102	[3.4.24.-] Metalloendopeptidases.; [GO:0005524] ATP binding; [GO:0004222] metalloendopeptidase activity; [K03798] cell division protease FtsH [EC:3.4.24.-]; [KOG0731] AAA+-type ATPase containing the peptidase M41 domain; [PF01434] Peptidase family M41; [PTHR23076] METALLOPROTEASE M41 FTSH; [PF00004] ATPase family associated with various cellular activities (AAA); [GO:0006508] proteolysis
Mapoly0006s0084	2.95296	3.96711	0.425927	0.120175	0.505121	0.0750378	[PTHR32133] FAMILY NOT NAMED; [GO:0005515] protein binding; [PF00646] F-box domain
Mapoly0006s0085	8.48378	8.87944	0.0657615	0.943897	0.0484456	0.981229	0
Mapoly0006s0086	29.34	30.3105	0.0469488	0.952745	0.00866748	0.997418	[GO:0016021] integral to membrane; [PF02990] Endomembrane protein 70; [KOG1277] Endosomal membrane proteins, EMP70; [PTHR10766] TRANSMEMBRANE 9 SUPERFAMILY PROTEIN; [PTHR10766:SF14] TRANSMEMBRANE 9 SUPERFAMILY PROTEIN MEMBER 1
Mapoly0006s0087	27.6682	32.8741	0.248723	0.457333	0.159234	0.792996	[GO:0005524] ATP binding; [PF00004] ATPase family associated with various cellular activities (AAA); [KOG0738] AAA+-type ATPase; [PTHR23074] AAA ATPASE
Mapoly0006s0088	1	1	0	1	0	1	0
Mapoly0006s0089	70.7204	56.0368	-0.335752	0.244725	-0.285002	0.403961	[PF04640] PLATZ transcription factor; [PTHR31065] FAMILY NOT NAMED
Mapoly0006s0090	1	1.02875	0.0408895	1	0	1	0
Mapoly0006s0091	1.03971	1.062	0.0306156	1	-0.0424641	1	0
Mapoly0006s0092	22.3175	21.596	-0.0474113	0.952745	-0.155527	0.787706	[PTHR24012] FAMILY NOT NAMED; [KOG0131] Splicing factor 3b, subunit 4; [PF14259] RNA recognition motif (a.k.a. RRM, RBD, or RNP domain); [GO:0003676] nucleic acid binding; [PF00076] RNA recognition motif. (a.k.a. RRM, RBD, or RNP domain)
Mapoly0006s0093	19.8112	17.1512	-0.208007	0.563339	-0.261549	0.48853	[GO:0009058] biosynthetic process; [K00654] serine palmitoyltransferase [EC:2.3.1.50]; [GO:0030170] pyridoxal phosphate binding; [PTHR13693] CLASS II AMINOTRANSFERASE/8-AMINO-7-OXONONANOATE SYNTHASE; [KOG1357] Serine palmitoyltransferase; [2.3.1.50] Serine C-palmitoyltransferase.; [PTHR13693:SF3] SERINE PALMITOYLTRANSFERASE 2; [PF00155] Aminotransferase class I and II
Mapoly0006s0094	12.1132	15.0144	0.309767	0.538787	0.234336	0.773898	[GO:0016272] prefoldin complex; [PF02996] Prefoldin subunit; [GO:0006457] protein folding; [KOG3047] Predicted transcriptional regulator UXT; [GO:0051082] unfolded protein binding; [PTHR13345] NUT2 AND UXT
[truncated: 17,354 more rows]
