# Supplementary material for: Genome-wide analysis of MpBHLH12, a IIIf basic helix-loop-helix transcription factor of Marchantia polymorpha
Source: J Plant Res. 2019 Mar 6;132(2):197–209. doi: 10.1007/s10265-019-01095-w (PMC7196945; doi:10.1007/s10265-019-01095-w)
Supplement: Supplementary file 3 — Supplementary material 3 (XLSX 17 KB) [file 10265_2019_1095_MOESM3_ESM.xlsx]

## Sheet: TableS3
Genome-wide analysis of MpBHLH12, a IIIf basic helix-loop-helix transcription factor of Marchantia polymorpha
Haruka Arai, Kazuya Yanagiura, Yuko Toyama, Kengo Morohashi
Corresponding author: Kengo Morohashi
E-mail: morohashi.1@rs.noda.tus.ac.jp
Table S3. Comparison of gene expression of 82 genes involved in the shikimate and phenylpropanoid pathways between MpBHLH12ox and MpMYB14 overexpression lines.
gene_ID	log2((MpBHLH12+1)/(Tak1+1))	log2((MpBHLH12#3+1)/(Tak1+1))	MpBHLH12ox#2_q_value	MpBHLH12ox#3_q_value	MpMYB14ox_Albert et al.	MpMYB14ox_Kubo et al.	MpMYB02ox_Kubo et al.	Annotation	MpGL3ox_DEG
Mapoly0002s0100	0.309457	0.222153	0.292377	0.613193	-0.68	N.S	N.S	4-Coumaroyl Co-A ligase
Mapoly0002s0224	-0.0963276	-0.521977	0.889497	0.0430409	N.S	1.85027	0.886618	[PF03171] 2OG-Fe(II) oxygenase superfamily
Mapoly0005s0001	-0.0131508	0.0120506	0.989724	0.996525	0.55	N.S	N.S	3-Ketoacyl-CoA synthase
Mapoly0005s0086	0.0897628	0.364017	0.891371	0.26786	0.73	N.S	N.S	Phenylalanine ammonia lyase
Mapoly0005s0089	0.170333	0.165012	0.736575	0.78838	N.S	2.19411	-0.167258	Phenylalanine ammonia lyase; [GO:0016841]ammonia-lyase activity
Mapoly0005s0102	-0.0840096	0.110413	0.898548	0.887674	-0.54	N.S	N.S	4-Coumaroyl Co-A ligase
Mapoly0007s0052	0.184542	0.174755	0.646136	0.74094	-0.05	N.S	N.S	Chorismate Synthase
Mapoly0008s0188	0.606607	0.43978	0.0330866	0.180656	-0.31	N.S	N.S	3-Deoxy-D-arabino-heptulosonate-7-phosphate synthase
Mapoly0008s0244	0.541059	0.804826	0.0217655	0.000992003	N.S	1.76409	1.48453	[K13496]UDP-glucosyl transferase 73C	DEG
Mapoly0009s0173	-0.0117157	0.138241	0.992805	0.902758	-0.87	2.91952	4.12658	Phenylalanine ammonia lyase; [GO:0016841]ammonia-lyase activity
Mapoly0009s0174	-0.0214548	0.28157	0.984754	0.461147	-0.13	N.S	N.S	Polyketide/Chalcone synthase
Mapoly0009s0178	0.0540712	0.612928	0.952745	0.0300482	N.S	1.83025	2.12344	Polyketide/Chalcone synthase; [PF02797] Chalcone and stilbene synthases, C-terminal domain
Mapoly0009s0179	-0.0657883	0.320874	0.947637	0.538063	N.S	N.S	N.S	Polyketide/Chalcone synthase
Mapoly0009s0180	0.120826	0.389304	0.840953	0.193494	-0.7	N.S	N.S	Polyketide/Chalcone synthase
Mapoly0010s0013	-0.538876	-0.55956	0.0419031	0.0472746	-0.05	N.S	N.S	3-Hydroxyacyl-CoA dehydratase	DEG
Mapoly0013s0033	-0.206058	-0.12609	0.686126	0.905298	N.S	N.S	N.S	[K05279] flavonol 3-O-methyltransferase
Mapoly0014s0122	-0.119549	0.034808	1	1	0.1	N.S	N.S	Polyketide/Chalcone synthase
Mapoly0014s0211	-0.050576	-0.0376301	0.949631	0.981229	2.98	2.13318	0.957689	Phenylalanine ammonia lyase; [GO:0016841]ammonia-lyase activity
Mapoly0015s0026	-0.257491	-0.261947	0.451623	0.479056	N.S	2.57056	4.78999	[K05279] flavonol 3-O-methyltransferase
Mapoly0020s0082	0.0148072	0.0270379	1	1	-1.75	0.508147	3.03897	Polyketide/Chalcone synthase; [PF02797] Chalcone and stilbene synthases, C-terminal domain
Mapoly0021s0159	-0.112271	-0.230579	0.862176	0.585916	3.48	4.28751	1.28941	Polyketide/Chalcone synthase; [PF02797] Chalcone and stilbene synthases, C-terminal domain
Mapoly0022s0188	0.444524	0.513286	0.172519	0.14022	N.S	1.82985	0.77752	[K13496]UDP-glucosyl transferase 73C
Mapoly0024s0086	-0.1084	0.166588	0.881151	0.831396	0.09	N.S	N.S	Arogenate dehydratase
Mapoly0024s0087	0.520735	0.435084	0.0257315	0.0917865	-0.05	N.S	N.S	Arogenate dehydratase
Mapoly0025s0124	0.323976	0.758345	0.406503	0.0111343	N.S	1.62989	0.15724	[PF03171] 2OG-Fe(II) oxygenase superfamily
Mapoly0027s0071	0.33682	0.0205982	0.264076	0.992159	N.S	2.01643	2.02331	[PF01370] NAD dependent epimerase/dehydratase family
Mapoly0028s0048	0.0411384	0.188407	0.962719	0.69917	-0.26	N.S	N.S	Chorismate mutase
Mapoly0031s0094	-0.0389859	-0.134364	0.96395	0.847769	-0.35	N.S	N.S	3-Dehydroquinate synthase
Mapoly0034s0103	-0.110413	-0.00929217	0.863795	0.997683	-0.08	N.S	N.S	3-Hydroxyacyl-CoA dehydratase
Mapoly0034s0104	0.200349	0.166231	0.596828	0.76439	0.12	N.S	N.S	5-Enolpyruvylshikimate-3-phosphate synthase
Mapoly0035s0139	-0.328996	-0.30929	0.244725	0.348948	-0.12	N.S	N.S	Shikimate Kinase
Mapoly0037s0087	-0.279174	-0.0291558	0.364557	0.986517	0.36	N.S	N.S	Coumarate 3'-hydroxylase (CYP98A)
Mapoly0037s0090	0.183618	-0.19704	0.816371	0.84971	N.S	0.917206	1.71631	[PF03171] 2OG-Fe(II) oxygenase superfamily
Mapoly0040s0032	0.141651	0.253349	0.781981	0.500514	N.S	2.37417	0.786571	[PF01370] NAD dependent epimerase/dehydratase family
Mapoly0040s0121	0.0165565	-0.02231	1	1	N.S	N.S	N.S	Polyketide/Chalcone synthase
Mapoly0041s0118	0.0897112	0.721837	0.912473	0.00945597	-1.29	2.56168	2.19404	Polyketide/Chalcone synthase; [PF02797] Chalcone and stilbene synthases, C-terminal domain
Mapoly0044s0114	-0.575011	0.499908	0.145863	0.299361	-1.02	9.48857	5.83249	Phenylalanine ammonia lyase; [GO:0016841]ammonia-lyase activity
Mapoly0044s0115	0.692385	0.845142	0.0449391	0.0258066	-0.25	4.58462	1.72418	Polyketide/Chalcone synthase[PF02797] Chalcone and stilbene synthases, C-terminal domain	DEG
Mapoly0047s0001	-3.87385	-3.63516	0.000933508	0.000992003	N.S	1.98122	1.03422	[K13496]UDP-glucosyl transferase 73C	DEG
Mapoly0047s0090	-0.11967	-0.0574656	0.837125	0.96924	-0.27	N.S	N.S	3-Dehydroquinate dehydratase
Mapoly0051s0074	0.0436193	0.0274752	1	1	N.S	0.706683	2.59291	[PF03171] 2OG-Fe(II) oxygenase superfamily
Mapoly0055s0001	-0.596565	-0.454873	0.0165348	0.131824	N.S	0.717906	1.56816	[KOG1192] UDP-glucuronosyl and UDP-glucosyl transferase
Mapoly0055s0025	-0.0241343	-0.092639	0.982822	0.916345	0.14	N.S	N.S	3-Ketoacyl-CoA synthase
Mapoly0055s0027	-0.692723	-0.45567	0.000933508	0.0622045	0.25	N.S	N.S	3-Ketoacyl-CoA synthase
Mapoly0055s0104	-0.416038	-0.192848	0.100501	0.685	0.05	N.S	N.S	Polyketide/Chalcone synthase
Mapoly0058s0104	0.513281	0.541203	0.0261281	0.0262546	-0.07	N.S	N.S	Prephenate aminotransferase	DEG
Mapoly0063s0048	0.804443	0.779343	0.00617786	0.0105863	N.S	3.24406	1.24354	[PF01370] NAD dependent epimerase/dehydratase family	DEG
Mapoly0063s0049	1.42695	1.29427	0.000933508	0.000992003	N.S	4.42167	2.00105	[PF01370] NAD dependent epimerase/dehydratase family	DEG
Mapoly0067s0104	1.26946	1.2891	0.000933508	0.000992003	N.S	0.814714	3.15547	[KOG1192] UDP-glucuronosyl and UDP-glucosyl transferase	DEG
Mapoly0070s0036	1.74262	1.96817	0.000933508	0.000992003	-0.59	4.13526	3.3557	Polyketide/Chalcone synthase; [PF02797] Chalcone and stilbene synthases, C-terminal domain	DEG
Mapoly0070s0060	1.0417	1.11629	0.000933508	0.000992003	N.S	2.1931	2.33412	Polyketide/Chalcone synthase; [PF02797] Chalcone and stilbene synthases, C-terminal domain	DEG
Mapoly0070s0061	0.809233	0.808426	0.000933508	0.000992003	-0.47	3.38557	2.92002	Phenylalanine ammonia lyase; [GO:0016841]ammonia-lyase activity	DEG
Mapoly0070s0062	1.62097	1.3505	0.000933508	0.000992003	N.S	2.80003	1.34065	Polyketide/Chalcone synthase; [PF02797] Chalcone and stilbene synthases, C-terminal domain	DEG
Mapoly0070s0063	1.44675	1.20803	0.000933508	0.000992003	-0.73	2.71908	1.26346	Polyketide/Chalcone synthase; [PF02797] Chalcone and stilbene synthases, C-terminal domain	DEG
Mapoly0070s0064	1.07708	1.47558	0.000933508	0.000992003	N.S	4.10706	1.76973	Polyketide/Chalcone synthase; [PF02797] Chalcone and stilbene synthases, C-terminal domain	DEG
Mapoly0070s0065	0.535673	0.598495	0.0409004	0.0408533	N.S	4.15819	2.21434	Phenylalanine ammonia lyase; [GO:0016841]ammonia-lyase activity	DEG
Mapoly0070s0067	0.660586	0.804124	0.0470827	0.0271198	N.S	1.90409	0.183056	Polyketide/Chalcone synthase; [PF02797] Chalcone and stilbene synthases, C-terminal domain	DEG
Mapoly0070s0068	0.510362	0.473233	0.0669654	0.140847	N.S	4.69282	3.04974	Phenylalanine ammonia lyase; [GO:0016841]ammonia-lyase activity
Mapoly0070s0070	0.391446	0.529505	0.299605	0.165565	-0.19	4.2485	1.30637	Polyketide/Chalcone synthase; [PF02797] Chalcone and stilbene synthases, C-terminal domain
Mapoly0070s0071	0.519911	0.519385	0.0630951	0.104268	-0.91	5.15935	3.46666	Phenylalanine ammonia lyase; [GO:0016841]ammonia-lyase activity
Mapoly0070s0072	0.315303	0.236364	0.292829	0.573975	N.S	N.S	N.S	Polyketide/Chalcone synthase
Mapoly0071s0057	0.0450966	0.106943	0.95387	0.893299	0.52	N.S	N.S	Arogenate dehydratase
Mapoly0072s0054	0.735386	1.13658	0.00314531	0.000992003	1.04	N.S	N.S	Polyketide/Chalcone synthase	DEG
Mapoly0072s0061	0.821565	1.14086	0.000933508	0.000992003	N.S	N.S	N.S	Polyketide/Chalcone synthase	DEG
Mapoly0072s0062	0.287718	0.248286	0.378333	0.586689	0.18	N.S	N.S	Polyketide/Chalcone synthase
Mapoly0081s0008	0.324908	0.468339	0.285238	0.0906119	-0.6	N.S	N.S	Cinnamate 4-hydroxylase (CYP73A)
Mapoly0081s0009	0.271819	0.539901	0.502597	0.0813622	0.21	N.S	N.S	Cinnamate 4-hydroxylase (CYP73A)
Mapoly0087s0058	0.260979	0.174686	0.156904	1	-0.51	N.S	N.S	Polyketide/Chalcone synthase
Mapoly0089s0033	-0.0935467	-0.113879	0.88344	0.881256	0.31	N.S	N.S	Shikimate Kinase
Mapoly0099s0001	1.45267	1.05153	0.000933508	0.000992003	N.S	1.7952	0.805401	[K13496]UDP-glucosyl transferase 73C	DEG
Mapoly0100s0029	0.575723	0.271263	0.0115032	0.508191	N.S	1.80628	0.768596	[PF03171] 2OG-Fe(II) oxygenase superfamily
Mapoly0109s0002	0.532269	0.26765	0.0470827	0.574246	N.S	2.91581	1.93289	[KOG1192] UDP-glucuronosyl and UDP-glucosyl transferase
Mapoly0129s0005	1.86822	1.58772	0.000933508	0.000992003	N.S	3.971	2.30491	[K05279] flavonol 3-O-methyltransferase	DEG
Mapoly0132s0049	1.51465	1.56667	0.000933508	0.000992003	-0.39			Phenylalanine ammonia lyase	DEG
Mapoly0135s0014	-0.338569	-0.308846	0.0268409	1	N.S	0.184425	1.59394	[PF03171] 2OG-Fe(II) oxygenase superfamily
Mapoly0163s0018	0.758753	0.786769	0.00501749	0.00183355	-0.47	N.S	N.S	Cinnamate 4-hydroxylase (CYP73A)	DEG
Mapoly0167s0012	0.205491	-0.088543	0.589119	0.92311	-0.16	N.S	N.S	Chalcone isomerase
Mapoly0175s0004	0.258738	0.146651	0.445155	0.82544	2.8	3.91774	2.63791	Chalcone isomerase-like; [PF02431] Chalcone-flavanone isomerase like
Mapoly0190s0017	0.105378	0.164733	0.874703	0.812481	N.S	1.6238	0.14123	[K13496]UDP-glucosyl transferase 73C
Mapoly0197s0014	0.462741	0.409879	0.0613261	0.151588	0.43	2.00367	1.35871	4-Coumaroyl Co-A ligase; [K01904] 4-coumarate--CoA ligase
Mapoly0204s0012	0.710181	0.604006	0.000933508	0.00784575	-0.48	N.S	N.S	Arogenate dehydratase	DEG
Mapoly0858s0001	0	0.0360942	1	1	N.S	N.S	N.S	Polyketide/Chalcone synthase
